# Supplementary material for: Transcriptomics of a Giant Freshwater Prawn (Macrobrachium rosenbergii): De Novo Assembly, Annotation and Marker Discovery
Source: PLoS One. 2011 Dec 8;6(12):e27938. doi: 10.1371/journal.pone.0027938 (PMC3234237; doi:10.1371/journal.pone.0027938)
Supplement: Table S2 — Gene Ontology of M . rosenbergii contig sequences. (XLSX) [file pone.0027938.s002.xlsx]

## Sheet: GeneOntology_Contigs
SeqName	Hit-Description	GO-Group	GO-ID	Term
A_000001	probable atp-dependent rna helicase ddx5	P	GO:0009851	auxin biosynthetic process
A_000001	probable atp-dependent rna helicase ddx5	F	GO:0003724	RNA helicase activity
A_000001	probable atp-dependent rna helicase ddx5	F	GO:0008026	ATP-dependent helicase activity
A_000001	probable atp-dependent rna helicase ddx5	F	GO:0003723	RNA binding
A_000001	probable atp-dependent rna helicase ddx5	F	GO:0008186	RNA-dependent ATPase activity
A_000001	probable atp-dependent rna helicase ddx5	F	GO:0005524	ATP binding
A_000001	probable atp-dependent rna helicase ddx5	C	GO:0005634	nucleus
A_000001	probable atp-dependent rna helicase ddx5	P	GO:0006396	RNA processing
A_000002	gamma-aminobutyric acid receptor-associated protein	P	GO:0009987	cellular process
A_000002	gamma-aminobutyric acid receptor-associated protein	F	GO:0008092	cytoskeletal protein binding
A_000002	gamma-aminobutyric acid receptor-associated protein	C	GO:0005856	cytoskeleton
A_000002	gamma-aminobutyric acid receptor-associated protein	C	GO:0044446	intracellular organelle part
A_000002	gamma-aminobutyric acid receptor-associated protein	C	GO:0005773	vacuole
A_000002	gamma-aminobutyric acid receptor-associated protein	C	GO:0016020	membrane
A_000006	myosin heavy isoform p	P	GO:0006941	striated muscle contraction
A_000006	myosin heavy isoform p	P	GO:0046664	dorsal closure, amnioserosa morphology change
A_000006	myosin heavy isoform p	P	GO:0045200	establishment of neuroblast polarity
A_000006	myosin heavy isoform p	C	GO:0016461	unconventional myosin complex
A_000006	myosin heavy isoform p	P	GO:0031036	myosin II filament assembly
A_000006	myosin heavy isoform p	P	GO:0030241	skeletal muscle thick filament assembly
A_000006	myosin heavy isoform p	P	GO:0035072	ecdysone-mediated induction of salivary gland cell autophagic cell death
A_000006	myosin heavy isoform p	P	GO:0007443	Malpighian tubule morphogenesis
A_000006	myosin heavy isoform p	P	GO:0007395	dorsal closure, spreading of leading edge cells
A_000006	myosin heavy isoform p	P	GO:0045214	sarcomere organization
A_000006	myosin heavy isoform p	P	GO:0035017	cuticle pattern formation
A_000006	myosin heavy isoform p	P	GO:0007297	ovarian follicle cell migration
A_000006	myosin heavy isoform p	C	GO:0031672	A band
A_000006	myosin heavy isoform p	P	GO:0046663	dorsal closure, leading edge cell differentiation
A_000006	myosin heavy isoform p	C	GO:0005863	striated muscle thick filament
A_000006	myosin heavy isoform p	F	GO:0000146	microfilament motor activity
A_000006	myosin heavy isoform p	P	GO:0001736	establishment of planar polarity
A_000006	myosin heavy isoform p	F	GO:0008307	structural constituent of muscle
A_000006	myosin heavy isoform p	F	GO:0032027	myosin light chain binding
A_000006	myosin heavy isoform p	P	GO:0008258	head involution
A_000006	myosin heavy isoform p	P	GO:0051259	protein oligomerization
A_000006	myosin heavy isoform p	P	GO:0016203	muscle attachment
A_000006	myosin heavy isoform p	C	GO:0032154	cleavage furrow
A_000006	myosin heavy isoform p	C	GO:0045179	apical cortex
A_000006	myosin heavy isoform p	P	GO:0045184	establishment of protein localization
A_000006	myosin heavy isoform p	P	GO:0035317	imaginal disc-derived wing hair organization
A_000006	myosin heavy isoform p	P	GO:0007427	epithelial cell migration, open tracheal system
A_000006	myosin heavy isoform p	C	GO:0030018	Z disc
A_000006	myosin heavy isoform p	F	GO:0042623	ATPase activity, coupled
A_000006	myosin heavy isoform p	F	GO:0042803	protein homodimerization activity
A_000006	myosin heavy isoform p	F	GO:0005524	ATP binding
A_000006	myosin heavy isoform p	P	GO:0000910	cytokinesis
A_000006	myosin heavy isoform p	C	GO:0005884	actin filament
A_000007	oligopeptide transporter	F	GO:0005215	transporter activity
A_000007	oligopeptide transporter	P	GO:0006857	oligopeptide transport
A_000007	oligopeptide transporter	C	GO:0016020	membrane
A_000008	alpha skeletal muscle	C	GO:0042643	actomyosin, actin part
A_000008	alpha skeletal muscle	P	GO:0009851	auxin biosynthetic process
A_000008	alpha skeletal muscle	P	GO:0006915	apoptosis
A_000008	alpha skeletal muscle	C	GO:0005625	soluble fraction
A_000008	alpha skeletal muscle	P	GO:0045471	response to ethanol
A_000008	alpha skeletal muscle	P	GO:0030240	skeletal muscle thin filament assembly
A_000008	alpha skeletal muscle	P	GO:0055003	cardiac myofibril assembly
A_000008	alpha skeletal muscle	C	GO:0031674	I band
A_000008	alpha skeletal muscle	F	GO:0005524	ATP binding
A_000008	alpha skeletal muscle	F	GO:0016887	ATPase activity
A_000008	alpha skeletal muscle	P	GO:0042493	response to drug
A_000008	alpha skeletal muscle	F	GO:0017022	myosin binding
A_000008	alpha skeletal muscle	P	GO:0055008	cardiac muscle tissue morphogenesis
A_000008	alpha skeletal muscle	P	GO:0030048	actin filament-based movement
A_000008	alpha skeletal muscle	P	GO:0060048	cardiac muscle contraction
A_000008	alpha skeletal muscle	C	GO:0016459	myosin complex
A_000009	myosin heavy chain	C	GO:0032982	myosin filament
A_000009	myosin heavy chain	F	GO:0003779	actin binding
A_000009	myosin heavy chain	F	GO:0005524	ATP binding
A_000009	myosin heavy chain	F	GO:0003774	motor activity
A_000010	myosin heavy isoform k	P	GO:0006941	striated muscle contraction
A_000010	myosin heavy isoform k	P	GO:0046664	dorsal closure, amnioserosa morphology change
A_000010	myosin heavy isoform k	P	GO:0045200	establishment of neuroblast polarity
A_000010	myosin heavy isoform k	C	GO:0016461	unconventional myosin complex
A_000010	myosin heavy isoform k	P	GO:0031036	myosin II filament assembly
A_000010	myosin heavy isoform k	P	GO:0030241	skeletal muscle thick filament assembly
A_000010	myosin heavy isoform k	P	GO:0035072	ecdysone-mediated induction of salivary gland cell autophagic cell death
A_000010	myosin heavy isoform k	P	GO:0007443	Malpighian tubule morphogenesis
A_000010	myosin heavy isoform k	P	GO:0007395	dorsal closure, spreading of leading edge cells
A_000010	myosin heavy isoform k	P	GO:0045214	sarcomere organization
A_000010	myosin heavy isoform k	P	GO:0035017	cuticle pattern formation
A_000010	myosin heavy isoform k	P	GO:0007297	ovarian follicle cell migration
A_000010	myosin heavy isoform k	C	GO:0031672	A band
A_000010	myosin heavy isoform k	P	GO:0046663	dorsal closure, leading edge cell differentiation
A_000010	myosin heavy isoform k	C	GO:0005863	striated muscle thick filament
A_000010	myosin heavy isoform k	F	GO:0000146	microfilament motor activity
A_000010	myosin heavy isoform k	P	GO:0001736	establishment of planar polarity
A_000010	myosin heavy isoform k	F	GO:0008307	structural constituent of muscle
A_000010	myosin heavy isoform k	F	GO:0032027	myosin light chain binding
A_000010	myosin heavy isoform k	P	GO:0008258	head involution
A_000010	myosin heavy isoform k	P	GO:0051259	protein oligomerization
A_000010	myosin heavy isoform k	P	GO:0016203	muscle attachment
A_000010	myosin heavy isoform k	C	GO:0032154	cleavage furrow
A_000010	myosin heavy isoform k	C	GO:0045179	apical cortex
A_000010	myosin heavy isoform k	P	GO:0045184	establishment of protein localization
A_000010	myosin heavy isoform k	P	GO:0035317	imaginal disc-derived wing hair organization
A_000010	myosin heavy isoform k	P	GO:0007427	epithelial cell migration, open tracheal system
A_000010	myosin heavy isoform k	C	GO:0030018	Z disc
A_000010	myosin heavy isoform k	F	GO:0042623	ATPase activity, coupled
A_000010	myosin heavy isoform k	F	GO:0042803	protein homodimerization activity
A_000010	myosin heavy isoform k	F	GO:0005524	ATP binding
A_000010	myosin heavy isoform k	P	GO:0000910	cytokinesis
A_000010	myosin heavy isoform k	C	GO:0005884	actin filament
A_000015	arginine kinase	F	GO:0016301	kinase activity
A_000016	myosin heavy chain	P	GO:0006941	striated muscle contraction
A_000016	myosin heavy chain	P	GO:0046664	dorsal closure, amnioserosa morphology change
A_000016	myosin heavy chain	P	GO:0045200	establishment of neuroblast polarity
A_000016	myosin heavy chain	C	GO:0016461	unconventional myosin complex
A_000016	myosin heavy chain	P	GO:0031036	myosin II filament assembly
A_000016	myosin heavy chain	P	GO:0030241	skeletal muscle thick filament assembly
A_000016	myosin heavy chain	P	GO:0035072	ecdysone-mediated induction of salivary gland cell autophagic cell death
A_000016	myosin heavy chain	P	GO:0007443	Malpighian tubule morphogenesis
A_000016	myosin heavy chain	P	GO:0007395	dorsal closure, spreading of leading edge cells
A_000016	myosin heavy chain	P	GO:0045214	sarcomere organization
A_000016	myosin heavy chain	P	GO:0035017	cuticle pattern formation
A_000016	myosin heavy chain	P	GO:0007297	ovarian follicle cell migration
A_000016	myosin heavy chain	C	GO:0031672	A band
A_000016	myosin heavy chain	P	GO:0046663	dorsal closure, leading edge cell differentiation
A_000016	myosin heavy chain	C	GO:0005863	striated muscle thick filament
A_000016	myosin heavy chain	F	GO:0003779	actin binding
A_000016	myosin heavy chain	F	GO:0000146	microfilament motor activity
A_000016	myosin heavy chain	P	GO:0001736	establishment of planar polarity
A_000016	myosin heavy chain	F	GO:0008307	structural constituent of muscle
A_000016	myosin heavy chain	F	GO:0032027	myosin light chain binding
A_000016	myosin heavy chain	P	GO:0008258	head involution
A_000016	myosin heavy chain	P	GO:0051259	protein oligomerization
A_000016	myosin heavy chain	P	GO:0016203	muscle attachment
A_000016	myosin heavy chain	C	GO:0032154	cleavage furrow
A_000016	myosin heavy chain	C	GO:0045179	apical cortex
A_000016	myosin heavy chain	P	GO:0045184	establishment of protein localization
A_000016	myosin heavy chain	P	GO:0035317	imaginal disc-derived wing hair organization
A_000016	myosin heavy chain	P	GO:0007427	epithelial cell migration, open tracheal system
A_000016	myosin heavy chain	C	GO:0030018	Z disc
A_000016	myosin heavy chain	F	GO:0042623	ATPase activity, coupled
A_000016	myosin heavy chain	F	GO:0042803	protein homodimerization activity
A_000016	myosin heavy chain	F	GO:0005524	ATP binding
A_000016	myosin heavy chain	P	GO:0000910	cytokinesis
A_000016	myosin heavy chain	C	GO:0005884	actin filament
A_000018	myosin heavy nonmuscle or smooth muscle	C	GO:0032982	myosin filament
A_000018	myosin heavy nonmuscle or smooth muscle	F	GO:0003779	actin binding
A_000018	myosin heavy nonmuscle or smooth muscle	F	GO:0005524	ATP binding
A_000018	myosin heavy nonmuscle or smooth muscle	F	GO:0003774	motor activity
A_000022	skeletal muscle actin 6	F	GO:0015020	glucuronosyltransferase activity
A_000022	skeletal muscle actin 6	P	GO:0051533	positive regulation of NFAT protein import into nucleus
A_000022	skeletal muscle actin 6	P	GO:0009851	auxin biosynthetic process
A_000022	skeletal muscle actin 6	P	GO:0000910	cytokinesis
A_000022	skeletal muscle actin 6	P	GO:0007010	cytoskeleton organization
A_000022	skeletal muscle actin 6	P	GO:0007507	heart development
A_000022	skeletal muscle actin 6	P	GO:0015012	heparan sulfate proteoglycan biosynthetic process
A_000022	skeletal muscle actin 6	F	GO:0005524	ATP binding
A_000022	skeletal muscle actin 6	F	GO:0005515	protein binding
A_000022	skeletal muscle actin 6	F	GO:0005200	structural constituent of cytoskeleton
A_000022	skeletal muscle actin 6	C	GO:0005884	actin filament
A_000022	skeletal muscle actin 6	C	GO:0005737	cytoplasm
A_000022	skeletal muscle actin 6	P	GO:0030206	chondroitin sulfate biosynthetic process
A_000023	myosin light chain 2	F	GO:0000146	microfilament motor activity
A_000023	myosin light chain 2	F	GO:0005509	calcium ion binding
A_000023	myosin light chain 2	F	GO:0042623	ATPase activity, coupled
A_000023	myosin light chain 2	C	GO:0005859	muscle myosin complex
A_000023	myosin light chain 2	C	GO:0005884	actin filament
A_000024	actin 1	F	GO:0015020	glucuronosyltransferase activity
A_000024	actin 1	P	GO:0051533	positive regulation of NFAT protein import into nucleus
A_000024	actin 1	P	GO:0009851	auxin biosynthetic process
A_000024	actin 1	P	GO:0000910	cytokinesis
A_000024	actin 1	P	GO:0007010	cytoskeleton organization
A_000024	actin 1	P	GO:0007507	heart development
A_000024	actin 1	P	GO:0015012	heparan sulfate proteoglycan biosynthetic process
A_000024	actin 1	F	GO:0005524	ATP binding
A_000024	actin 1	F	GO:0005515	protein binding
A_000024	actin 1	F	GO:0005200	structural constituent of cytoskeleton
A_000024	actin 1	C	GO:0005884	actin filament
A_000024	actin 1	C	GO:0005737	cytoplasm
A_000024	actin 1	P	GO:0030206	chondroitin sulfate biosynthetic process
A_000029	troponin invertebrate	P	GO:0007498	mesoderm development
A_000029	troponin invertebrate	P	GO:0045214	sarcomere organization
A_000029	troponin invertebrate	F	GO:0005509	calcium ion binding
A_000029	troponin invertebrate	C	GO:0005861	troponin complex
A_000029	troponin invertebrate	P	GO:0030240	skeletal muscle thin filament assembly
A_000029	troponin invertebrate	P	GO:0006874	cellular calcium ion homeostasis
A_000029	troponin invertebrate	P	GO:0046716	muscle cell homeostasis
A_000029	troponin invertebrate	P	GO:0007005	mitochondrion organization
A_000029	troponin invertebrate	F	GO:0005523	tropomyosin binding
A_000031	troponin invertebrate	P	GO:0007498	mesoderm development
A_000031	troponin invertebrate	P	GO:0045214	sarcomere organization
A_000031	troponin invertebrate	F	GO:0005509	calcium ion binding
A_000031	troponin invertebrate	C	GO:0005861	troponin complex
A_000031	troponin invertebrate	P	GO:0030240	skeletal muscle thin filament assembly
A_000031	troponin invertebrate	P	GO:0006874	cellular calcium ion homeostasis
A_000031	troponin invertebrate	P	GO:0046716	muscle cell homeostasis
A_000031	troponin invertebrate	P	GO:0007005	mitochondrion organization
A_000031	troponin invertebrate	F	GO:0005523	tropomyosin binding
A_000033	troponin invertebrate	P	GO:0007498	mesoderm development
A_000033	troponin invertebrate	P	GO:0045214	sarcomere organization
A_000033	troponin invertebrate	F	GO:0005509	calcium ion binding
A_000033	troponin invertebrate	C	GO:0005861	troponin complex
A_000033	troponin invertebrate	P	GO:0030240	skeletal muscle thin filament assembly
A_000033	troponin invertebrate	P	GO:0006874	cellular calcium ion homeostasis
A_000033	troponin invertebrate	P	GO:0046716	muscle cell homeostasis
A_000033	troponin invertebrate	P	GO:0007005	mitochondrion organization
A_000033	troponin invertebrate	F	GO:0005523	tropomyosin binding
A_000034	troponin invertebrate	P	GO:0007498	mesoderm development
A_000034	troponin invertebrate	P	GO:0045214	sarcomere organization
A_000034	troponin invertebrate	F	GO:0005509	calcium ion binding
A_000034	troponin invertebrate	C	GO:0005861	troponin complex
A_000034	troponin invertebrate	P	GO:0030240	skeletal muscle thin filament assembly
A_000034	troponin invertebrate	P	GO:0006874	cellular calcium ion homeostasis
A_000034	troponin invertebrate	P	GO:0046716	muscle cell homeostasis
A_000034	troponin invertebrate	P	GO:0007005	mitochondrion organization
A_000034	troponin invertebrate	F	GO:0005523	tropomyosin binding
A_000037	troponin invertebrate	P	GO:0007498	mesoderm development
A_000037	troponin invertebrate	P	GO:0045214	sarcomere organization
A_000037	troponin invertebrate	F	GO:0005509	calcium ion binding
A_000037	troponin invertebrate	C	GO:0005861	troponin complex
A_000037	troponin invertebrate	P	GO:0030240	skeletal muscle thin filament assembly
A_000037	troponin invertebrate	P	GO:0006874	cellular calcium ion homeostasis
A_000037	troponin invertebrate	P	GO:0046716	muscle cell homeostasis
A_000037	troponin invertebrate	P	GO:0007005	mitochondrion organization
A_000037	troponin invertebrate	F	GO:0005523	tropomyosin binding
A_000039	troponin invertebrate	P	GO:0007498	mesoderm development
A_000039	troponin invertebrate	P	GO:0045214	sarcomere organization
A_000039	troponin invertebrate	F	GO:0005509	calcium ion binding
A_000039	troponin invertebrate	C	GO:0005861	troponin complex
A_000039	troponin invertebrate	P	GO:0030240	skeletal muscle thin filament assembly
A_000039	troponin invertebrate	P	GO:0006874	cellular calcium ion homeostasis
A_000039	troponin invertebrate	P	GO:0046716	muscle cell homeostasis
A_000039	troponin invertebrate	P	GO:0007005	mitochondrion organization
A_000039	troponin invertebrate	F	GO:0005523	tropomyosin binding
A_000041	troponin invertebrate	P	GO:0007498	mesoderm development
A_000041	troponin invertebrate	P	GO:0045214	sarcomere organization
A_000041	troponin invertebrate	F	GO:0005509	calcium ion binding
A_000041	troponin invertebrate	C	GO:0005861	troponin complex
A_000041	troponin invertebrate	P	GO:0030240	skeletal muscle thin filament assembly
A_000041	troponin invertebrate	P	GO:0006874	cellular calcium ion homeostasis
A_000041	troponin invertebrate	P	GO:0046716	muscle cell homeostasis
A_000041	troponin invertebrate	P	GO:0007005	mitochondrion organization
A_000041	troponin invertebrate	F	GO:0005523	tropomyosin binding
A_000043	troponin invertebrate	P	GO:0007498	mesoderm development
A_000043	troponin invertebrate	P	GO:0045214	sarcomere organization
A_000043	troponin invertebrate	F	GO:0005509	calcium ion binding
A_000043	troponin invertebrate	C	GO:0005861	troponin complex
A_000043	troponin invertebrate	P	GO:0030240	skeletal muscle thin filament assembly
A_000043	troponin invertebrate	P	GO:0006874	cellular calcium ion homeostasis
A_000043	troponin invertebrate	P	GO:0046716	muscle cell homeostasis
A_000043	troponin invertebrate	P	GO:0007005	mitochondrion organization
A_000043	troponin invertebrate	F	GO:0005523	tropomyosin binding
A_000044	troponin invertebrate	P	GO:0007498	mesoderm development
A_000044	troponin invertebrate	P	GO:0045214	sarcomere organization
A_000044	troponin invertebrate	F	GO:0005509	calcium ion binding
A_000044	troponin invertebrate	C	GO:0005861	troponin complex
A_000044	troponin invertebrate	P	GO:0030240	skeletal muscle thin filament assembly
A_000044	troponin invertebrate	P	GO:0006874	cellular calcium ion homeostasis
A_000044	troponin invertebrate	P	GO:0046716	muscle cell homeostasis
A_000044	troponin invertebrate	P	GO:0007005	mitochondrion organization
A_000044	troponin invertebrate	F	GO:0005523	tropomyosin binding
A_000047	troponin invertebrate	P	GO:0007498	mesoderm development
A_000047	troponin invertebrate	P	GO:0045214	sarcomere organization
A_000047	troponin invertebrate	F	GO:0005509	calcium ion binding
A_000047	troponin invertebrate	C	GO:0005861	troponin complex
A_000047	troponin invertebrate	P	GO:0030240	skeletal muscle thin filament assembly
A_000047	troponin invertebrate	P	GO:0006874	cellular calcium ion homeostasis
A_000047	troponin invertebrate	P	GO:0046716	muscle cell homeostasis
A_000047	troponin invertebrate	P	GO:0007005	mitochondrion organization
A_000047	troponin invertebrate	F	GO:0005523	tropomyosin binding
A_000048	troponin invertebrate	P	GO:0007498	mesoderm development
A_000048	troponin invertebrate	P	GO:0045214	sarcomere organization
A_000048	troponin invertebrate	F	GO:0005509	calcium ion binding
A_000048	troponin invertebrate	C	GO:0005861	troponin complex
A_000048	troponin invertebrate	P	GO:0030240	skeletal muscle thin filament assembly
A_000048	troponin invertebrate	P	GO:0006874	cellular calcium ion homeostasis
A_000048	troponin invertebrate	P	GO:0046716	muscle cell homeostasis
A_000048	troponin invertebrate	P	GO:0007005	mitochondrion organization
A_000048	troponin invertebrate	F	GO:0005523	tropomyosin binding
A_000051	troponin invertebrate	P	GO:0007498	mesoderm development
A_000051	troponin invertebrate	P	GO:0045214	sarcomere organization
A_000051	troponin invertebrate	F	GO:0005509	calcium ion binding
A_000051	troponin invertebrate	C	GO:0005861	troponin complex
A_000051	troponin invertebrate	P	GO:0030240	skeletal muscle thin filament assembly
A_000051	troponin invertebrate	P	GO:0006874	cellular calcium ion homeostasis
A_000051	troponin invertebrate	P	GO:0046716	muscle cell homeostasis
A_000051	troponin invertebrate	P	GO:0007005	mitochondrion organization
A_000051	troponin invertebrate	F	GO:0005523	tropomyosin binding
A_000053	troponin invertebrate	P	GO:0007498	mesoderm development
A_000053	troponin invertebrate	P	GO:0045214	sarcomere organization
A_000053	troponin invertebrate	F	GO:0005509	calcium ion binding
A_000053	troponin invertebrate	C	GO:0005861	troponin complex
A_000053	troponin invertebrate	P	GO:0030240	skeletal muscle thin filament assembly
A_000053	troponin invertebrate	P	GO:0006874	cellular calcium ion homeostasis
A_000053	troponin invertebrate	P	GO:0046716	muscle cell homeostasis
A_000053	troponin invertebrate	P	GO:0007005	mitochondrion organization
A_000053	troponin invertebrate	F	GO:0005523	tropomyosin binding
A_000055	troponin invertebrate	P	GO:0007498	mesoderm development
A_000055	troponin invertebrate	P	GO:0045214	sarcomere organization
A_000055	troponin invertebrate	F	GO:0005509	calcium ion binding
A_000055	troponin invertebrate	C	GO:0005861	troponin complex
A_000055	troponin invertebrate	P	GO:0030240	skeletal muscle thin filament assembly
A_000055	troponin invertebrate	P	GO:0006874	cellular calcium ion homeostasis
A_000055	troponin invertebrate	P	GO:0046716	muscle cell homeostasis
A_000055	troponin invertebrate	P	GO:0007005	mitochondrion organization
A_000055	troponin invertebrate	F	GO:0005523	tropomyosin binding
A_000057	troponin invertebrate	P	GO:0007498	mesoderm development
A_000057	troponin invertebrate	P	GO:0045214	sarcomere organization
A_000057	troponin invertebrate	F	GO:0005509	calcium ion binding
A_000057	troponin invertebrate	C	GO:0005861	troponin complex
A_000057	troponin invertebrate	P	GO:0030240	skeletal muscle thin filament assembly
A_000057	troponin invertebrate	P	GO:0006874	cellular calcium ion homeostasis
A_000057	troponin invertebrate	P	GO:0046716	muscle cell homeostasis
A_000057	troponin invertebrate	P	GO:0007005	mitochondrion organization
A_000057	troponin invertebrate	F	GO:0005523	tropomyosin binding
A_000058	troponin invertebrate	P	GO:0007498	mesoderm development
A_000058	troponin invertebrate	P	GO:0045214	sarcomere organization
A_000058	troponin invertebrate	F	GO:0005509	calcium ion binding
A_000058	troponin invertebrate	C	GO:0005861	troponin complex
A_000058	troponin invertebrate	P	GO:0030240	skeletal muscle thin filament assembly
A_000058	troponin invertebrate	P	GO:0006874	cellular calcium ion homeostasis
A_000058	troponin invertebrate	P	GO:0046716	muscle cell homeostasis
A_000058	troponin invertebrate	P	GO:0007005	mitochondrion organization
A_000058	troponin invertebrate	F	GO:0005523	tropomyosin binding
A_000061	troponin invertebrate	P	GO:0007498	mesoderm development
A_000061	troponin invertebrate	P	GO:0045214	sarcomere organization
A_000061	troponin invertebrate	F	GO:0005509	calcium ion binding
A_000061	troponin invertebrate	C	GO:0005861	troponin complex
A_000061	troponin invertebrate	P	GO:0030240	skeletal muscle thin filament assembly
A_000061	troponin invertebrate	P	GO:0006874	cellular calcium ion homeostasis
A_000061	troponin invertebrate	P	GO:0046716	muscle cell homeostasis
A_000061	troponin invertebrate	P	GO:0007005	mitochondrion organization
A_000061	troponin invertebrate	F	GO:0005523	tropomyosin binding
A_000063	troponin invertebrate	P	GO:0007498	mesoderm development
A_000063	troponin invertebrate	P	GO:0045214	sarcomere organization
A_000063	troponin invertebrate	F	GO:0005509	calcium ion binding
A_000063	troponin invertebrate	C	GO:0005861	troponin complex
A_000063	troponin invertebrate	P	GO:0030240	skeletal muscle thin filament assembly
A_000063	troponin invertebrate	P	GO:0006874	cellular calcium ion homeostasis
A_000063	troponin invertebrate	P	GO:0046716	muscle cell homeostasis
A_000063	troponin invertebrate	P	GO:0007005	mitochondrion organization
A_000063	troponin invertebrate	F	GO:0005523	tropomyosin binding
A_000101	---NA---	F	GO:0004129	cytochrome-c oxidase activity
A_000101	---NA---	F	GO:0005507	copper ion binding
A_000101	---NA---	F	GO:0009055	electron carrier activity
A_000101	---NA---	C	GO:0016021	integral to membrane
A_000101	---NA---	P	GO:0022900	electron transport chain
A_000104	muscle m-line assembly protein unc-89	F	GO:0005524	ATP binding
A_000104	muscle m-line assembly protein unc-89	P	GO:0006468	protein amino acid phosphorylation
A_000104	muscle m-line assembly protein unc-89	F	GO:0004674	protein serine/threonine kinase activity
A_000104	muscle m-line assembly protein unc-89	F	GO:0005515	protein binding
A_000117	troponin c	F	GO:0005509	calcium ion binding
A_000118	tropomyosin invertebrate	P	GO:0007507	heart development
A_000118	tropomyosin invertebrate	P	GO:0010591	regulation of lamellipodium assembly
A_000118	tropomyosin invertebrate	C	GO:0005862	muscle thin filament tropomyosin
A_000118	tropomyosin invertebrate	P	GO:0045451	pole plasm oskar mRNA localization
A_000118	tropomyosin invertebrate	F	GO:0003779	actin binding
A_000118	tropomyosin invertebrate	P	GO:0048813	dendrite morphogenesis
A_000118	tropomyosin invertebrate	P	GO:0006936	muscle contraction
A_000120	sarcoplasmic calcium-binding beta chain	F	GO:0005509	calcium ion binding
A_000121	sarcoplasmic calcium-binding beta chain	F	GO:0005509	calcium ion binding
A_000122	sarcoplasmic calcium-binding beta chain	F	GO:0005509	calcium ion binding
A_000123	sarcoplasmic calcium-binding beta chain	F	GO:0005509	calcium ion binding
A_000124	sarcoplasmic calcium-binding beta chain	F	GO:0005509	calcium ion binding
A_000125	sarcoplasmic calcium-binding beta chain	F	GO:0005509	calcium ion binding
A_000126	sarcoplasmic calcium-binding beta chain	F	GO:0005509	calcium ion binding
A_000127	rna polymerase ii transcriptional coactivator	P	GO:0006355	regulation of transcription, DNA-dependent
A_000127	rna polymerase ii transcriptional coactivator	F	GO:0003677	DNA binding
A_000127	rna polymerase ii transcriptional coactivator	F	GO:0003713	transcription coactivator activity
A_000127	rna polymerase ii transcriptional coactivator	C	GO:0005667	transcription factor complex
A_000127	rna polymerase ii transcriptional coactivator	P	GO:0045941	positive regulation of transcription
A_000182	vacuolar atp synthase 21 kda proteolipid subunit	F	GO:0015078	hydrogen ion transmembrane transporter activity
A_000182	vacuolar atp synthase 21 kda proteolipid subunit	P	GO:0048066	developmental pigmentation
A_000182	vacuolar atp synthase 21 kda proteolipid subunit	C	GO:0016021	integral to membrane
A_000182	vacuolar atp synthase 21 kda proteolipid subunit	P	GO:0015986	ATP synthesis coupled proton transport
A_000182	vacuolar atp synthase 21 kda proteolipid subunit	C	GO:0033179	proton-transporting V-type ATPase, V0 domain
A_000182	vacuolar atp synthase 21 kda proteolipid subunit	C	GO:0005768	endosome
A_000182	vacuolar atp synthase 21 kda proteolipid subunit	C	GO:0005774	vacuolar membrane
A_000182	vacuolar atp synthase 21 kda proteolipid subunit	P	GO:0060041	retina development in camera-type eye
A_000205	serine proteinase inhibitor	F	GO:0004867	serine-type endopeptidase inhibitor activity
A_000206	serine proteinase inhibitor	F	GO:0004867	serine-type endopeptidase inhibitor activity
A_000207	serine proteinase inhibitor	F	GO:0004867	serine-type endopeptidase inhibitor activity
A_000208	serine proteinase inhibitor	F	GO:0004867	serine-type endopeptidase inhibitor activity
A_000209	serine proteinase inhibitor	F	GO:0004867	serine-type endopeptidase inhibitor activity
A_000210	serine proteinase inhibitor	F	GO:0004867	serine-type endopeptidase inhibitor activity
A_000211	serine proteinase inhibitor	F	GO:0004867	serine-type endopeptidase inhibitor activity
A_000212	serine proteinase inhibitor	F	GO:0004867	serine-type endopeptidase inhibitor activity
A_000213	male reproductive-related protein a	F	GO:0004867	serine-type endopeptidase inhibitor activity
A_000214	serine (or cysteine) peptidase clade member 9g	F	GO:0004867	serine-type endopeptidase inhibitor activity
A_000215	serine protease inhibitor a3f	F	GO:0004867	serine-type endopeptidase inhibitor activity
A_000216	protein	F	GO:0005515	protein binding
A_000217	protein	F	GO:0005515	protein binding
A_000218	protein	F	GO:0005515	protein binding
A_000219	protein	F	GO:0005515	protein binding
A_000220	protein	F	GO:0005515	protein binding
A_000221	protein	F	GO:0005515	protein binding
A_000222	protein	F	GO:0005515	protein binding
A_000223	protein	F	GO:0005515	protein binding
A_000224	protein	F	GO:0005515	protein binding
A_000225	protein	F	GO:0005515	protein binding
A_000230	ubiquitin 40s ribosomal protein s27a	P	GO:0007411	axon guidance
A_000230	ubiquitin 40s ribosomal protein s27a	P	GO:0030433	ER-associated protein catabolic process
A_000230	ubiquitin 40s ribosomal protein s27a	C	GO:0005654	nucleoplasm
A_000230	ubiquitin 40s ribosomal protein s27a	F	GO:0030528	transcription regulator activity
A_000230	ubiquitin 40s ribosomal protein s27a	P	GO:0045941	positive regulation of transcription
A_000230	ubiquitin 40s ribosomal protein s27a	F	GO:0005515	protein binding
A_000230	ubiquitin 40s ribosomal protein s27a	P	GO:0048167	regulation of synaptic plasticity
A_000230	ubiquitin 40s ribosomal protein s27a	P	GO:0008624	induction of apoptosis by extracellular signals
A_000230	ubiquitin 40s ribosomal protein s27a	P	GO:0006916	anti-apoptosis
A_000230	ubiquitin 40s ribosomal protein s27a	P	GO:0051437	positive regulation of ubiquitin-protein ligase activity during mitotic cell cycle
A_000230	ubiquitin 40s ribosomal protein s27a	P	GO:0042062	long-term strengthening of neuromuscular junction
A_000230	ubiquitin 40s ribosomal protein s27a	P	GO:0031145	anaphase-promoting complex-dependent proteasomal ubiquitin-dependent protein catabolic process
A_000230	ubiquitin 40s ribosomal protein s27a	C	GO:0010008	endosome membrane
A_000230	ubiquitin 40s ribosomal protein s27a	P	GO:0051436	negative regulation of ubiquitin-protein ligase activity during mitotic cell cycle
A_000230	ubiquitin 40s ribosomal protein s27a	C	GO:0022627	cytosolic small ribosomal subunit
A_000231	ubiquitin c	C	GO:0005737	cytoplasm
A_000231	ubiquitin c	P	GO:0045941	positive regulation of transcription
A_000231	ubiquitin c	F	GO:0030528	transcription regulator activity
A_000231	ubiquitin c	F	GO:0005515	protein binding
A_000231	ubiquitin c	P	GO:0016567	protein ubiquitination
A_000231	ubiquitin c	C	GO:0005634	nucleus
A_000232	ubiquitin c	C	GO:0005737	cytoplasm
A_000232	ubiquitin c	P	GO:0045941	positive regulation of transcription
A_000232	ubiquitin c	F	GO:0030528	transcription regulator activity
A_000232	ubiquitin c	F	GO:0005515	protein binding
A_000232	ubiquitin c	P	GO:0016567	protein ubiquitination
A_000232	ubiquitin c	C	GO:0005634	nucleus
A_000233	ubiquitin c	P	GO:0007411	axon guidance
A_000233	ubiquitin c	P	GO:0030433	ER-associated protein catabolic process
A_000233	ubiquitin c	C	GO:0005654	nucleoplasm
A_000233	ubiquitin c	F	GO:0030528	transcription regulator activity
A_000233	ubiquitin c	P	GO:0045941	positive regulation of transcription
A_000233	ubiquitin c	F	GO:0005515	protein binding
A_000233	ubiquitin c	P	GO:0048167	regulation of synaptic plasticity
A_000233	ubiquitin c	P	GO:0008624	induction of apoptosis by extracellular signals
A_000233	ubiquitin c	P	GO:0006916	anti-apoptosis
A_000233	ubiquitin c	P	GO:0051437	positive regulation of ubiquitin-protein ligase activity during mitotic cell cycle
A_000233	ubiquitin c	F	GO:0003735	structural constituent of ribosome
A_000233	ubiquitin c	P	GO:0042062	long-term strengthening of neuromuscular junction
A_000233	ubiquitin c	P	GO:0031145	anaphase-promoting complex-dependent proteasomal ubiquitin-dependent protein catabolic process
A_000233	ubiquitin c	C	GO:0010008	endosome membrane
A_000233	ubiquitin c	P	GO:0051436	negative regulation of ubiquitin-protein ligase activity during mitotic cell cycle
A_000233	ubiquitin c	C	GO:0022627	cytosolic small ribosomal subunit
A_000233	ubiquitin c	P	GO:0042254	ribosome biogenesis
A_000234	ubiquitin c	P	GO:0007411	axon guidance
A_000234	ubiquitin c	P	GO:0030433	ER-associated protein catabolic process
A_000234	ubiquitin c	C	GO:0005654	nucleoplasm
A_000234	ubiquitin c	F	GO:0030528	transcription regulator activity
A_000234	ubiquitin c	P	GO:0045941	positive regulation of transcription
A_000234	ubiquitin c	F	GO:0005515	protein binding
A_000234	ubiquitin c	P	GO:0048167	regulation of synaptic plasticity
A_000234	ubiquitin c	P	GO:0008624	induction of apoptosis by extracellular signals
A_000234	ubiquitin c	P	GO:0006916	anti-apoptosis
A_000234	ubiquitin c	P	GO:0051437	positive regulation of ubiquitin-protein ligase activity during mitotic cell cycle
A_000234	ubiquitin c	F	GO:0003735	structural constituent of ribosome
A_000234	ubiquitin c	P	GO:0042062	long-term strengthening of neuromuscular junction
A_000234	ubiquitin c	P	GO:0031145	anaphase-promoting complex-dependent proteasomal ubiquitin-dependent protein catabolic process
A_000234	ubiquitin c	C	GO:0010008	endosome membrane
A_000234	ubiquitin c	P	GO:0051436	negative regulation of ubiquitin-protein ligase activity during mitotic cell cycle
A_000234	ubiquitin c	C	GO:0005739	mitochondrion
A_000234	ubiquitin c	C	GO:0022627	cytosolic small ribosomal subunit
A_000234	ubiquitin c	P	GO:0042254	ribosome biogenesis
A_000256	glycoprotein 93	P	GO:0006457	protein folding
A_000256	glycoprotein 93	F	GO:0005524	ATP binding
A_000256	glycoprotein 93	F	GO:0051082	unfolded protein binding
A_000256	glycoprotein 93	P	GO:0006950	response to stress
A_000256	glycoprotein 93	C	GO:0005811	lipid particle
A_000259	protein	F	GO:0046872	metal ion binding
A_000259	protein	F	GO:0008237	metallopeptidase activity
A_000260	protein	F	GO:0046872	metal ion binding
A_000260	protein	F	GO:0004222	metalloendopeptidase activity
A_000260	protein	P	GO:0006508	proteolysis
A_000261	protein	F	GO:0046872	metal ion binding
A_000261	protein	F	GO:0008237	metallopeptidase activity
A_000262	protein	F	GO:0046872	metal ion binding
A_000262	protein	F	GO:0004222	metalloendopeptidase activity
A_000262	protein	P	GO:0006508	proteolysis
A_000263	protein	C	GO:0005737	cytoplasm
A_000263	protein	F	GO:0046872	metal ion binding
A_000263	protein	F	GO:0008237	metallopeptidase activity
A_000264	protein	C	GO:0005737	cytoplasm
A_000264	protein	F	GO:0046872	metal ion binding
A_000264	protein	F	GO:0004222	metalloendopeptidase activity
A_000264	protein	P	GO:0006508	proteolysis
A_000265	protein	C	GO:0005737	cytoplasm
A_000265	protein	F	GO:0046872	metal ion binding
A_000265	protein	F	GO:0008237	metallopeptidase activity
A_000266	protein	C	GO:0005737	cytoplasm
A_000266	protein	F	GO:0046872	metal ion binding
A_000266	protein	F	GO:0004222	metalloendopeptidase activity
A_000266	protein	P	GO:0006508	proteolysis
A_000326	charged multivesicular body protein 5	P	GO:0008333	endosome to lysosome transport
A_000326	charged multivesicular body protein 5	F	GO:0005515	protein binding
A_000326	charged multivesicular body protein 5	P	GO:0007040	lysosome organization
A_000326	charged multivesicular body protein 5	C	GO:0005634	nucleus
A_000326	charged multivesicular body protein 5	P	GO:0001919	regulation of receptor recycling
A_000326	charged multivesicular body protein 5	P	GO:0015031	protein transport
A_000327	charged multivesicular body protein 5	P	GO:0008333	endosome to lysosome transport
A_000327	charged multivesicular body protein 5	F	GO:0005515	protein binding
A_000327	charged multivesicular body protein 5	P	GO:0007040	lysosome organization
A_000327	charged multivesicular body protein 5	C	GO:0005634	nucleus
A_000327	charged multivesicular body protein 5	P	GO:0001919	regulation of receptor recycling
A_000327	charged multivesicular body protein 5	P	GO:0015031	protein transport
A_000328	charged multivesicular body protein 5	P	GO:0008333	endosome to lysosome transport
A_000328	charged multivesicular body protein 5	F	GO:0005515	protein binding
A_000328	charged multivesicular body protein 5	P	GO:0007040	lysosome organization
A_000328	charged multivesicular body protein 5	C	GO:0005634	nucleus
A_000328	charged multivesicular body protein 5	C	GO:0005829	cytosol
A_000328	charged multivesicular body protein 5	C	GO:0010008	endosome membrane
A_000328	charged multivesicular body protein 5	P	GO:0001919	regulation of receptor recycling
A_000328	charged multivesicular body protein 5	P	GO:0015031	protein transport
A_000329	charged multivesicular body protein 5	P	GO:0008333	endosome to lysosome transport
A_000329	charged multivesicular body protein 5	F	GO:0005515	protein binding
A_000329	charged multivesicular body protein 5	P	GO:0007040	lysosome organization
A_000329	charged multivesicular body protein 5	C	GO:0005634	nucleus
A_000329	charged multivesicular body protein 5	C	GO:0005829	cytosol
A_000329	charged multivesicular body protein 5	C	GO:0010008	endosome membrane
A_000329	charged multivesicular body protein 5	P	GO:0001919	regulation of receptor recycling
A_000329	charged multivesicular body protein 5	P	GO:0015031	protein transport
A_000330	eukaryotic peptide chain release factor subunit	C	GO:0005829	cytosol
A_000330	eukaryotic peptide chain release factor subunit	P	GO:0007224	smoothened signaling pathway
A_000330	eukaryotic peptide chain release factor subunit	F	GO:0016149	translation release factor activity, codon specific
A_000330	eukaryotic peptide chain release factor subunit	P	GO:0035071	salivary gland cell autophagic cell death
A_000330	eukaryotic peptide chain release factor subunit	P	GO:0006605	protein targeting
A_000330	eukaryotic peptide chain release factor subunit	C	GO:0018444	translation release factor complex
A_000330	eukaryotic peptide chain release factor subunit	C	GO:0005840	ribosome
A_000330	eukaryotic peptide chain release factor subunit	N	GO:0006444
A_000330	eukaryotic peptide chain release factor subunit	P	GO:0006449	regulation of translational termination
A_000331	charged multivesicular body protein 5	P	GO:0008333	endosome to lysosome transport
A_000331	charged multivesicular body protein 5	F	GO:0005515	protein binding
A_000331	charged multivesicular body protein 5	P	GO:0007040	lysosome organization
A_000331	charged multivesicular body protein 5	C	GO:0005634	nucleus
A_000331	charged multivesicular body protein 5	P	GO:0001919	regulation of receptor recycling
A_000331	charged multivesicular body protein 5	P	GO:0015031	protein transport
A_000332	charged multivesicular body protein 5	P	GO:0008333	endosome to lysosome transport
A_000332	charged multivesicular body protein 5	F	GO:0005515	protein binding
A_000332	charged multivesicular body protein 5	P	GO:0007040	lysosome organization
A_000332	charged multivesicular body protein 5	C	GO:0005634	nucleus
A_000332	charged multivesicular body protein 5	C	GO:0005829	cytosol
A_000332	charged multivesicular body protein 5	C	GO:0010008	endosome membrane
A_000332	charged multivesicular body protein 5	P	GO:0001919	regulation of receptor recycling
A_000332	charged multivesicular body protein 5	P	GO:0015031	protein transport
A_000350	gamma-aminobutyric acid receptor-associated protein	F	GO:0050811	GABA receptor binding
A_000350	gamma-aminobutyric acid receptor-associated protein	F	GO:0008017	microtubule binding
A_000350	gamma-aminobutyric acid receptor-associated protein	C	GO:0005764	lysosome
A_000350	gamma-aminobutyric acid receptor-associated protein	C	GO:0005875	microtubule associated complex
A_000350	gamma-aminobutyric acid receptor-associated protein	C	GO:0000421	autophagic vacuole membrane
A_000350	gamma-aminobutyric acid receptor-associated protein	P	GO:0000226	microtubule cytoskeleton organization
A_000350	gamma-aminobutyric acid receptor-associated protein	P	GO:0006605	protein targeting
A_000350	gamma-aminobutyric acid receptor-associated protein	P	GO:0007268	synaptic transmission
A_000350	gamma-aminobutyric acid receptor-associated protein	C	GO:0015629	actin cytoskeleton
A_000350	gamma-aminobutyric acid receptor-associated protein	C	GO:0012505	endomembrane system
A_000350	gamma-aminobutyric acid receptor-associated protein	F	GO:0048487	beta-tubulin binding
A_000350	gamma-aminobutyric acid receptor-associated protein	C	GO:0005794	Golgi apparatus
A_000350	gamma-aminobutyric acid receptor-associated protein	C	GO:0005790	smooth endoplasmic reticulum
A_000350	gamma-aminobutyric acid receptor-associated protein	C	GO:0005886	plasma membrane
A_000350	gamma-aminobutyric acid receptor-associated protein	P	GO:0007165	signal transduction
A_000350	gamma-aminobutyric acid receptor-associated protein	C	GO:0045298	tubulin complex
A_000351	gamma-aminobutyric acid receptor-associated protein	F	GO:0050811	GABA receptor binding
A_000351	gamma-aminobutyric acid receptor-associated protein	F	GO:0008017	microtubule binding
A_000351	gamma-aminobutyric acid receptor-associated protein	C	GO:0005764	lysosome
A_000351	gamma-aminobutyric acid receptor-associated protein	C	GO:0005875	microtubule associated complex
A_000351	gamma-aminobutyric acid receptor-associated protein	C	GO:0000421	autophagic vacuole membrane
A_000351	gamma-aminobutyric acid receptor-associated protein	P	GO:0000226	microtubule cytoskeleton organization
A_000351	gamma-aminobutyric acid receptor-associated protein	P	GO:0006605	protein targeting
A_000351	gamma-aminobutyric acid receptor-associated protein	P	GO:0007268	synaptic transmission
A_000351	gamma-aminobutyric acid receptor-associated protein	C	GO:0015629	actin cytoskeleton
A_000351	gamma-aminobutyric acid receptor-associated protein	C	GO:0012505	endomembrane system
A_000351	gamma-aminobutyric acid receptor-associated protein	F	GO:0048487	beta-tubulin binding
A_000351	gamma-aminobutyric acid receptor-associated protein	C	GO:0005794	Golgi apparatus
A_000351	gamma-aminobutyric acid receptor-associated protein	C	GO:0005790	smooth endoplasmic reticulum
A_000351	gamma-aminobutyric acid receptor-associated protein	C	GO:0005886	plasma membrane
A_000351	gamma-aminobutyric acid receptor-associated protein	P	GO:0007165	signal transduction
A_000351	gamma-aminobutyric acid receptor-associated protein	C	GO:0045298	tubulin complex
A_000352	gamma-aminobutyric acid receptor-associated protein	F	GO:0050811	GABA receptor binding
A_000352	gamma-aminobutyric acid receptor-associated protein	F	GO:0008017	microtubule binding
A_000352	gamma-aminobutyric acid receptor-associated protein	C	GO:0005764	lysosome
A_000352	gamma-aminobutyric acid receptor-associated protein	C	GO:0005875	microtubule associated complex
A_000352	gamma-aminobutyric acid receptor-associated protein	C	GO:0000421	autophagic vacuole membrane
A_000352	gamma-aminobutyric acid receptor-associated protein	P	GO:0000226	microtubule cytoskeleton organization
A_000352	gamma-aminobutyric acid receptor-associated protein	P	GO:0006605	protein targeting
A_000352	gamma-aminobutyric acid receptor-associated protein	P	GO:0007268	synaptic transmission
A_000352	gamma-aminobutyric acid receptor-associated protein	C	GO:0015629	actin cytoskeleton
A_000352	gamma-aminobutyric acid receptor-associated protein	C	GO:0012505	endomembrane system
A_000352	gamma-aminobutyric acid receptor-associated protein	F	GO:0048487	beta-tubulin binding
A_000352	gamma-aminobutyric acid receptor-associated protein	C	GO:0005794	Golgi apparatus
A_000352	gamma-aminobutyric acid receptor-associated protein	C	GO:0005790	smooth endoplasmic reticulum
A_000352	gamma-aminobutyric acid receptor-associated protein	C	GO:0005886	plasma membrane
A_000352	gamma-aminobutyric acid receptor-associated protein	P	GO:0007165	signal transduction
A_000352	gamma-aminobutyric acid receptor-associated protein	C	GO:0045298	tubulin complex
A_000353	gamma-aminobutyric acid receptor-associated protein	F	GO:0050811	GABA receptor binding
A_000353	gamma-aminobutyric acid receptor-associated protein	F	GO:0008017	microtubule binding
A_000353	gamma-aminobutyric acid receptor-associated protein	C	GO:0005764	lysosome
A_000353	gamma-aminobutyric acid receptor-associated protein	C	GO:0005875	microtubule associated complex
A_000353	gamma-aminobutyric acid receptor-associated protein	C	GO:0000421	autophagic vacuole membrane
A_000353	gamma-aminobutyric acid receptor-associated protein	P	GO:0000226	microtubule cytoskeleton organization
A_000353	gamma-aminobutyric acid receptor-associated protein	P	GO:0006605	protein targeting
A_000353	gamma-aminobutyric acid receptor-associated protein	P	GO:0007268	synaptic transmission
A_000353	gamma-aminobutyric acid receptor-associated protein	C	GO:0015629	actin cytoskeleton
A_000353	gamma-aminobutyric acid receptor-associated protein	C	GO:0012505	endomembrane system
A_000353	gamma-aminobutyric acid receptor-associated protein	F	GO:0048487	beta-tubulin binding
A_000353	gamma-aminobutyric acid receptor-associated protein	C	GO:0005794	Golgi apparatus
A_000353	gamma-aminobutyric acid receptor-associated protein	C	GO:0005790	smooth endoplasmic reticulum
A_000353	gamma-aminobutyric acid receptor-associated protein	C	GO:0005886	plasma membrane
A_000353	gamma-aminobutyric acid receptor-associated protein	P	GO:0007165	signal transduction
A_000353	gamma-aminobutyric acid receptor-associated protein	C	GO:0045298	tubulin complex
A_000354	gamma-aminobutyric acid receptor-associated protein	F	GO:0050811	GABA receptor binding
A_000354	gamma-aminobutyric acid receptor-associated protein	F	GO:0008017	microtubule binding
A_000354	gamma-aminobutyric acid receptor-associated protein	C	GO:0005764	lysosome
A_000354	gamma-aminobutyric acid receptor-associated protein	C	GO:0005875	microtubule associated complex
A_000354	gamma-aminobutyric acid receptor-associated protein	C	GO:0000421	autophagic vacuole membrane
A_000354	gamma-aminobutyric acid receptor-associated protein	P	GO:0000226	microtubule cytoskeleton organization
A_000354	gamma-aminobutyric acid receptor-associated protein	P	GO:0006605	protein targeting
A_000354	gamma-aminobutyric acid receptor-associated protein	P	GO:0007268	synaptic transmission
A_000354	gamma-aminobutyric acid receptor-associated protein	C	GO:0015629	actin cytoskeleton
A_000354	gamma-aminobutyric acid receptor-associated protein	C	GO:0012505	endomembrane system
A_000354	gamma-aminobutyric acid receptor-associated protein	F	GO:0048487	beta-tubulin binding
A_000354	gamma-aminobutyric acid receptor-associated protein	C	GO:0005794	Golgi apparatus
A_000354	gamma-aminobutyric acid receptor-associated protein	C	GO:0005790	smooth endoplasmic reticulum
A_000354	gamma-aminobutyric acid receptor-associated protein	C	GO:0005886	plasma membrane
A_000354	gamma-aminobutyric acid receptor-associated protein	P	GO:0007165	signal transduction
A_000354	gamma-aminobutyric acid receptor-associated protein	C	GO:0045298	tubulin complex
A_000390	copper-translocating p-type atpase	P	GO:0009851	auxin biosynthetic process
A_000390	copper-translocating p-type atpase	P	GO:0006825	copper ion transport
A_000390	copper-translocating p-type atpase	F	GO:0004008	copper-exporting ATPase activity
A_000390	copper-translocating p-type atpase	C	GO:0016021	integral to membrane
A_000390	copper-translocating p-type atpase	P	GO:0006754	ATP biosynthetic process
A_000390	copper-translocating p-type atpase	F	GO:0005524	ATP binding
A_000391	copper-translocating p-type atpase	P	GO:0009851	auxin biosynthetic process
A_000391	copper-translocating p-type atpase	P	GO:0006825	copper ion transport
A_000391	copper-translocating p-type atpase	F	GO:0004008	copper-exporting ATPase activity
A_000391	copper-translocating p-type atpase	C	GO:0016021	integral to membrane
A_000391	copper-translocating p-type atpase	P	GO:0006754	ATP biosynthetic process
A_000391	copper-translocating p-type atpase	F	GO:0005524	ATP binding
A_000392	non-specific lipid-transfer protein	F	GO:0004770	sterol carrier protein X-related thiolase activity
A_000392	non-specific lipid-transfer protein	P	GO:0006637	acyl-CoA metabolic process
A_000392	non-specific lipid-transfer protein	C	GO:0005777	peroxisome
A_000392	non-specific lipid-transfer protein	F	GO:0005515	protein binding
A_000392	non-specific lipid-transfer protein	F	GO:0016787	hydrolase activity
A_000392	non-specific lipid-transfer protein	F	GO:0016740	transferase activity
A_000392	non-specific lipid-transfer protein	P	GO:0007031	peroxisome organization
A_000392	non-specific lipid-transfer protein	C	GO:0005739	mitochondrion
A_000407	alpha skeletal muscle	P	GO:0048741	skeletal muscle fiber development
A_000407	alpha skeletal muscle	C	GO:0042643	actomyosin, actin part
A_000407	alpha skeletal muscle	P	GO:0030048	actin filament-based movement
A_000407	alpha skeletal muscle	P	GO:0009612	response to mechanical stimulus
A_000407	alpha skeletal muscle	P	GO:0009851	auxin biosynthetic process
A_000407	alpha skeletal muscle	P	GO:0043503	skeletal muscle fiber adaptation
A_000407	alpha skeletal muscle	P	GO:0055003	cardiac myofibril assembly
A_000407	alpha skeletal muscle	F	GO:0043531	ADP binding
A_000407	alpha skeletal muscle	P	GO:0006936	muscle contraction
A_000407	alpha skeletal muscle	C	GO:0005865	striated muscle thin filament
A_000407	alpha skeletal muscle	P	GO:0048545	response to steroid hormone stimulus
A_000407	alpha skeletal muscle	F	GO:0017022	myosin binding
A_000407	alpha skeletal muscle	P	GO:0030240	skeletal muscle thin filament assembly
A_000407	alpha skeletal muscle	P	GO:0055008	cardiac muscle tissue morphogenesis
A_000407	alpha skeletal muscle	C	GO:0031674	I band
A_000407	alpha skeletal muscle	P	GO:0006915	apoptosis
A_000407	alpha skeletal muscle	C	GO:0001725	stress fiber
A_000407	alpha skeletal muscle	P	GO:0009991	response to extracellular stimulus
A_000407	alpha skeletal muscle	P	GO:0016049	cell growth
A_000407	alpha skeletal muscle	F	GO:0016887	ATPase activity
A_000407	alpha skeletal muscle	F	GO:0005524	ATP binding
A_000407	alpha skeletal muscle	P	GO:0010226	response to lithium ion
A_000407	alpha skeletal muscle	F	GO:0005200	structural constituent of cytoskeleton
A_000407	alpha skeletal muscle	C	GO:0016459	myosin complex
A_000408	alpha skeletal muscle	P	GO:0048741	skeletal muscle fiber development
A_000408	alpha skeletal muscle	C	GO:0042643	actomyosin, actin part
A_000408	alpha skeletal muscle	P	GO:0030048	actin filament-based movement
A_000408	alpha skeletal muscle	P	GO:0045471	response to ethanol
A_000408	alpha skeletal muscle	P	GO:0009612	response to mechanical stimulus
A_000408	alpha skeletal muscle	P	GO:0060048	cardiac muscle contraction
A_000408	alpha skeletal muscle	P	GO:0009851	auxin biosynthetic process
A_000408	alpha skeletal muscle	P	GO:0043503	skeletal muscle fiber adaptation
A_000408	alpha skeletal muscle	P	GO:0055003	cardiac myofibril assembly
A_000408	alpha skeletal muscle	F	GO:0043531	ADP binding
A_000408	alpha skeletal muscle	C	GO:0005865	striated muscle thin filament
A_000408	alpha skeletal muscle	P	GO:0048545	response to steroid hormone stimulus
A_000408	alpha skeletal muscle	F	GO:0017022	myosin binding
A_000408	alpha skeletal muscle	P	GO:0030240	skeletal muscle thin filament assembly
A_000408	alpha skeletal muscle	P	GO:0055008	cardiac muscle tissue morphogenesis
A_000408	alpha skeletal muscle	C	GO:0031674	I band
A_000408	alpha skeletal muscle	P	GO:0006915	apoptosis
A_000408	alpha skeletal muscle	P	GO:0042493	response to drug
A_000408	alpha skeletal muscle	C	GO:0001725	stress fiber
A_000408	alpha skeletal muscle	P	GO:0009991	response to extracellular stimulus
A_000408	alpha skeletal muscle	P	GO:0016049	cell growth
A_000408	alpha skeletal muscle	F	GO:0016887	ATPase activity
A_000408	alpha skeletal muscle	C	GO:0005625	soluble fraction
A_000408	alpha skeletal muscle	F	GO:0005524	ATP binding
A_000408	alpha skeletal muscle	P	GO:0010226	response to lithium ion
A_000408	alpha skeletal muscle	F	GO:0005200	structural constituent of cytoskeleton
A_000408	alpha skeletal muscle	C	GO:0016459	myosin complex
A_000409	skeletal muscle actin 6	F	GO:0015020	glucuronosyltransferase activity
A_000409	skeletal muscle actin 6	P	GO:0051533	positive regulation of NFAT protein import into nucleus
A_000409	skeletal muscle actin 6	P	GO:0009851	auxin biosynthetic process
A_000409	skeletal muscle actin 6	P	GO:0000910	cytokinesis
A_000409	skeletal muscle actin 6	P	GO:0007010	cytoskeleton organization
A_000409	skeletal muscle actin 6	P	GO:0007507	heart development
A_000409	skeletal muscle actin 6	P	GO:0015012	heparan sulfate proteoglycan biosynthetic process
A_000409	skeletal muscle actin 6	F	GO:0005524	ATP binding
A_000409	skeletal muscle actin 6	F	GO:0005515	protein binding
A_000409	skeletal muscle actin 6	F	GO:0005200	structural constituent of cytoskeleton
A_000409	skeletal muscle actin 6	C	GO:0005884	actin filament
A_000409	skeletal muscle actin 6	C	GO:0005737	cytoplasm
A_000409	skeletal muscle actin 6	P	GO:0030206	chondroitin sulfate biosynthetic process
A_000410	sarcomere length isoform d	P	GO:0022607	cellular component assembly
A_000410	sarcomere length isoform d	P	GO:0044087	regulation of cellular component biogenesis
A_000410	sarcomere length isoform d	P	GO:0032956	regulation of actin cytoskeleton organization
A_000410	sarcomere length isoform d	F	GO:0005515	protein binding
A_000411	sarcomere length isoform d	P	GO:0022607	cellular component assembly
A_000411	sarcomere length isoform d	P	GO:0044087	regulation of cellular component biogenesis
A_000411	sarcomere length isoform d	P	GO:0032956	regulation of actin cytoskeleton organization
A_000411	sarcomere length isoform d	F	GO:0005515	protein binding
A_000412	sarcomere length isoform d	P	GO:0022607	cellular component assembly
A_000412	sarcomere length isoform d	P	GO:0044087	regulation of cellular component biogenesis
A_000412	sarcomere length isoform d	P	GO:0032956	regulation of actin cytoskeleton organization
A_000412	sarcomere length isoform d	F	GO:0005515	protein binding
A_000413	sarcomere length isoform d	P	GO:0022607	cellular component assembly
A_000413	sarcomere length isoform d	P	GO:0044087	regulation of cellular component biogenesis
A_000413	sarcomere length isoform d	P	GO:0032956	regulation of actin cytoskeleton organization
A_000413	sarcomere length isoform d	F	GO:0005515	protein binding
A_000421	muscle lim protein	C	GO:0030018	Z disc
A_000421	muscle lim protein	F	GO:0008307	structural constituent of muscle
A_000421	muscle lim protein	P	GO:0045214	sarcomere organization
A_000421	muscle lim protein	C	GO:0005634	nucleus
A_000421	muscle lim protein	F	GO:0008270	zinc ion binding
A_000422	muscle lim protein	C	GO:0030018	Z disc
A_000422	muscle lim protein	F	GO:0008307	structural constituent of muscle
A_000422	muscle lim protein	P	GO:0045214	sarcomere organization
A_000422	muscle lim protein	C	GO:0005634	nucleus
A_000422	muscle lim protein	F	GO:0008270	zinc ion binding
A_000423	muscle lim protein	C	GO:0030018	Z disc
A_000423	muscle lim protein	F	GO:0008307	structural constituent of muscle
A_000423	muscle lim protein	F	GO:0005488	binding
A_000423	muscle lim protein	P	GO:0045214	sarcomere organization
A_000423	muscle lim protein	C	GO:0005634	nucleus
A_000424	muscle lim protein	C	GO:0030018	Z disc
A_000424	muscle lim protein	F	GO:0008307	structural constituent of muscle
A_000424	muscle lim protein	F	GO:0005488	binding
A_000424	muscle lim protein	P	GO:0045214	sarcomere organization
A_000424	muscle lim protein	C	GO:0005634	nucleus
A_000425	muscle lim protein	F	GO:0008270	zinc ion binding
A_000426	regulatory protein mlp	C	GO:0005737	cytoplasm
A_000426	regulatory protein mlp	C	GO:0005634	nucleus
A_000426	regulatory protein mlp	F	GO:0008270	zinc ion binding
A_000426	regulatory protein mlp	F	GO:0005515	protein binding
A_000448	lim domain-binding	C	GO:0030018	Z disc
A_000448	lim domain-binding	F	GO:0051371	muscle alpha-actinin binding
A_000448	lim domain-binding	C	GO:0005927	muscle tendon junction
A_000448	lim domain-binding	F	GO:0016740	transferase activity
A_000448	lim domain-binding	P	GO:0001952	regulation of cell-matrix adhesion
A_000448	lim domain-binding	F	GO:0008270	zinc ion binding
A_000448	lim domain-binding	C	GO:0015629	actin cytoskeleton
A_000449	lim domain-binding protein	C	GO:0030018	Z disc
A_000449	lim domain-binding protein	C	GO:0005927	muscle tendon junction
A_000449	lim domain-binding protein	F	GO:0005515	protein binding
A_000459	cytochrome c-1	F	GO:0020037	heme binding
A_000459	cytochrome c-1	F	GO:0008121	ubiquinol-cytochrome-c reductase activity
A_000459	cytochrome c-1	F	GO:0009055	electron carrier activity
A_000459	cytochrome c-1	P	GO:0006118	electron transport
A_000459	cytochrome c-1	P	GO:0006119	oxidative phosphorylation
A_000459	cytochrome c-1	P	GO:0015992	proton transport
A_000459	cytochrome c-1	N	GO:0045285
A_000461	remodeling and spacing factor 1	F	GO:0042393	histone binding
A_000461	remodeling and spacing factor 1	F	GO:0008270	zinc ion binding
A_000461	remodeling and spacing factor 1	P	GO:0006352	transcription initiation
A_000461	remodeling and spacing factor 1	P	GO:0050434	positive regulation of viral transcription
A_000461	remodeling and spacing factor 1	F	GO:0016564	transcription repressor activity
A_000461	remodeling and spacing factor 1	C	GO:0031213	RSF complex
A_000461	remodeling and spacing factor 1	P	GO:0016584	nucleosome positioning
A_000461	remodeling and spacing factor 1	P	GO:0043392	negative regulation of DNA binding
A_000461	remodeling and spacing factor 1	F	GO:0016887	ATPase activity
A_000461	remodeling and spacing factor 1	F	GO:0016563	transcription activator activity
A_000461	remodeling and spacing factor 1	P	GO:0006334	nucleosome assembly
A_000461	remodeling and spacing factor 1	P	GO:0045892	negative regulation of transcription, DNA-dependent
A_000461	remodeling and spacing factor 1	P	GO:0006338	chromatin remodeling
A_000461	remodeling and spacing factor 1	C	GO:0017053	transcriptional repressor complex
A_000467	kazal-type proteinase inhibitor	F	GO:0005515	protein binding
A_000468	kazal-type proteinase inhibitor	F	GO:0005515	protein binding
A_000483	taxilin alpha	C	GO:0005576	extracellular region
A_000483	taxilin alpha	C	GO:0005737	cytoplasm
A_000483	taxilin alpha	F	GO:0005125	cytokine activity
A_000483	taxilin alpha	F	GO:0030372	high molecular weight B cell growth factor receptor binding
A_000483	taxilin alpha	P	GO:0008283	cell proliferation
A_000483	taxilin alpha	P	GO:0007165	signal transduction
A_000484	taxilin alpha	C	GO:0005576	extracellular region
A_000484	taxilin alpha	C	GO:0005737	cytoplasm
A_000484	taxilin alpha	F	GO:0005125	cytokine activity
A_000484	taxilin alpha	F	GO:0030372	high molecular weight B cell growth factor receptor binding
A_000484	taxilin alpha	P	GO:0008283	cell proliferation
A_000484	taxilin alpha	P	GO:0007165	signal transduction
A_000485	taxilin alpha	C	GO:0005576	extracellular region
A_000485	taxilin alpha	C	GO:0005737	cytoplasm
A_000485	taxilin alpha	F	GO:0005125	cytokine activity
A_000485	taxilin alpha	F	GO:0030372	high molecular weight B cell growth factor receptor binding
A_000485	taxilin alpha	P	GO:0008283	cell proliferation
A_000485	taxilin alpha	P	GO:0007165	signal transduction
A_000500	serum amyloid a	P	GO:0030168	platelet activation
A_000500	serum amyloid a	P	GO:0048246	macrophage chemotaxis
A_000500	serum amyloid a	P	GO:0007204	elevation of cytosolic calcium ion concentration
A_000500	serum amyloid a	P	GO:0048247	lymphocyte chemotaxis
A_000500	serum amyloid a	P	GO:0050716	positive regulation of interleukin-1 secretion
A_000500	serum amyloid a	P	GO:0045785	positive regulation of cell adhesion
A_000500	serum amyloid a	C	GO:0034364	high-density lipoprotein particle
A_000500	serum amyloid a	P	GO:0008203	cholesterol metabolic process
A_000500	serum amyloid a	P	GO:0006953	acute-phase response
A_000500	serum amyloid a	P	GO:0050728	negative regulation of inflammatory response
A_000500	serum amyloid a	F	GO:0001664	G-protein-coupled receptor binding
A_000500	serum amyloid a	P	GO:0030593	neutrophil chemotaxis
A_000500	serum amyloid a	P	GO:0007165	signal transduction
A_000501	serum amyloid a	P	GO:0030168	platelet activation
A_000501	serum amyloid a	P	GO:0048246	macrophage chemotaxis
A_000501	serum amyloid a	P	GO:0007204	elevation of cytosolic calcium ion concentration
A_000501	serum amyloid a	P	GO:0048247	lymphocyte chemotaxis
A_000501	serum amyloid a	P	GO:0050716	positive regulation of interleukin-1 secretion
A_000501	serum amyloid a	P	GO:0045785	positive regulation of cell adhesion
A_000501	serum amyloid a	C	GO:0034364	high-density lipoprotein particle
A_000501	serum amyloid a	P	GO:0008203	cholesterol metabolic process
A_000501	serum amyloid a	P	GO:0006953	acute-phase response
A_000501	serum amyloid a	P	GO:0050728	negative regulation of inflammatory response
A_000501	serum amyloid a	F	GO:0001664	G-protein-coupled receptor binding
A_000501	serum amyloid a	P	GO:0030593	neutrophil chemotaxis
A_000501	serum amyloid a	P	GO:0007165	signal transduction
A_000502	serum amyloid a	P	GO:0006953	acute-phase response
A_000502	serum amyloid a	F	GO:0005515	protein binding
A_000502	serum amyloid a	P	GO:0008203	cholesterol metabolic process
A_000502	serum amyloid a	C	GO:0034364	high-density lipoprotein particle
A_000503	serum amyloid a	P	GO:0030168	platelet activation
A_000503	serum amyloid a	P	GO:0048246	macrophage chemotaxis
A_000503	serum amyloid a	P	GO:0007204	elevation of cytosolic calcium ion concentration
A_000503	serum amyloid a	P	GO:0048247	lymphocyte chemotaxis
A_000503	serum amyloid a	P	GO:0050716	positive regulation of interleukin-1 secretion
A_000503	serum amyloid a	P	GO:0045785	positive regulation of cell adhesion
A_000503	serum amyloid a	C	GO:0034364	high-density lipoprotein particle
A_000503	serum amyloid a	P	GO:0008203	cholesterol metabolic process
A_000503	serum amyloid a	P	GO:0006953	acute-phase response
A_000503	serum amyloid a	P	GO:0050728	negative regulation of inflammatory response
A_000503	serum amyloid a	F	GO:0001664	G-protein-coupled receptor binding
A_000503	serum amyloid a	P	GO:0030593	neutrophil chemotaxis
A_000503	serum amyloid a	P	GO:0007165	signal transduction
A_000504	serum amyloid a	P	GO:0030168	platelet activation
A_000504	serum amyloid a	P	GO:0048246	macrophage chemotaxis
A_000504	serum amyloid a	P	GO:0007204	elevation of cytosolic calcium ion concentration
A_000504	serum amyloid a	P	GO:0048247	lymphocyte chemotaxis
A_000504	serum amyloid a	P	GO:0050716	positive regulation of interleukin-1 secretion
A_000504	serum amyloid a	P	GO:0045785	positive regulation of cell adhesion
A_000504	serum amyloid a	C	GO:0034364	high-density lipoprotein particle
A_000504	serum amyloid a	P	GO:0008203	cholesterol metabolic process
A_000504	serum amyloid a	P	GO:0006953	acute-phase response
A_000504	serum amyloid a	P	GO:0050728	negative regulation of inflammatory response
A_000504	serum amyloid a	F	GO:0001664	G-protein-coupled receptor binding
A_000504	serum amyloid a	P	GO:0030593	neutrophil chemotaxis
A_000504	serum amyloid a	P	GO:0007165	signal transduction
A_000505	serum amyloid a	P	GO:0030168	platelet activation
A_000505	serum amyloid a	P	GO:0048246	macrophage chemotaxis
A_000505	serum amyloid a	P	GO:0007204	elevation of cytosolic calcium ion concentration
A_000505	serum amyloid a	P	GO:0048247	lymphocyte chemotaxis
A_000505	serum amyloid a	P	GO:0050716	positive regulation of interleukin-1 secretion
A_000505	serum amyloid a	P	GO:0045785	positive regulation of cell adhesion
A_000505	serum amyloid a	C	GO:0034364	high-density lipoprotein particle
A_000505	serum amyloid a	P	GO:0008203	cholesterol metabolic process
A_000505	serum amyloid a	P	GO:0006953	acute-phase response
A_000505	serum amyloid a	P	GO:0050728	negative regulation of inflammatory response
A_000505	serum amyloid a	F	GO:0001664	G-protein-coupled receptor binding
A_000505	serum amyloid a	P	GO:0030593	neutrophil chemotaxis
A_000505	serum amyloid a	P	GO:0007165	signal transduction
A_000506	innexin 2	C	GO:0005886	plasma membrane
A_000506	innexin 2	C	GO:0044425	membrane part
A_000507	innexin 2	C	GO:0044425	membrane part
A_000507	innexin 2	C	GO:0005921	gap junction
A_000511	juvenile hormone esterase	F	GO:0016787	hydrolase activity
A_000512	actin-like 6b	P	GO:0040008	regulation of growth
A_000512	actin-like 6b	P	GO:0043967	histone H4 acetylation
A_000512	actin-like 6b	C	GO:0071564	npBAF complex
A_000512	actin-like 6b	C	GO:0071565	nBAF complex
A_000512	actin-like 6b	P	GO:0043968	histone H2A acetylation
A_000512	actin-like 6b	P	GO:0006333	chromatin assembly or disassembly
A_000512	actin-like 6b	P	GO:0045449	regulation of transcription
A_000512	actin-like 6b	C	GO:0035267	NuA4 histone acetyltransferase complex
A_000512	actin-like 6b	F	GO:0005524	ATP binding
A_000512	actin-like 6b	P	GO:0007399	nervous system development
A_000512	actin-like 6b	F	GO:0005515	protein binding
A_000512	actin-like 6b	P	GO:0007165	signal transduction
A_000512	actin-like 6b	F	GO:0005200	structural constituent of cytoskeleton
A_000512	actin-like 6b	C	GO:0016514	SWI/SNF complex
A_000512	actin-like 6b	F	GO:0003682	chromatin binding
A_000512	actin-like 6b	P	GO:0006338	chromatin remodeling
A_000512	actin-like 6b	C	GO:0005886	plasma membrane
A_000512	actin-like 6b	C	GO:0005856	cytoskeleton
A_000512	actin-like 6b	C	GO:0000785	chromatin
A_000514	actin-like 6b	P	GO:0043967	histone H4 acetylation
A_000514	actin-like 6b	C	GO:0071564	npBAF complex
A_000514	actin-like 6b	C	GO:0071565	nBAF complex
A_000514	actin-like 6b	P	GO:0043968	histone H2A acetylation
A_000514	actin-like 6b	P	GO:0006333	chromatin assembly or disassembly
A_000514	actin-like 6b	P	GO:0045449	regulation of transcription
A_000514	actin-like 6b	C	GO:0035267	NuA4 histone acetyltransferase complex
A_000514	actin-like 6b	F	GO:0005524	ATP binding
A_000514	actin-like 6b	P	GO:0007399	nervous system development
A_000514	actin-like 6b	F	GO:0005515	protein binding
A_000514	actin-like 6b	P	GO:0007165	signal transduction
A_000514	actin-like 6b	F	GO:0005200	structural constituent of cytoskeleton
A_000514	actin-like 6b	C	GO:0016514	SWI/SNF complex
A_000514	actin-like 6b	C	GO:0005886	plasma membrane
A_000514	actin-like 6b	C	GO:0005856	cytoskeleton
A_000515	actin-like 6b	C	GO:0071565	nBAF complex
A_000515	actin-like 6b	P	GO:0006333	chromatin assembly or disassembly
A_000515	actin-like 6b	P	GO:0007399	nervous system development
A_000515	actin-like 6b	F	GO:0005515	protein binding
A_000515	actin-like 6b	F	GO:0005200	structural constituent of cytoskeleton
A_000515	actin-like 6b	C	GO:0016514	SWI/SNF complex
A_000515	actin-like 6b	C	GO:0005856	cytoskeleton
A_000521	ftsj methyltransferase domain-containing protein 1-like	F	GO:0003676	nucleic acid binding
A_000521	ftsj methyltransferase domain-containing protein 1-like	F	GO:0008168	methyltransferase activity
A_000521	ftsj methyltransferase domain-containing protein 1-like	P	GO:0032259	methylation
A_000522	serine protease nudel	P	GO:0009950	dorsal/ventral axis specification
A_000522	serine protease nudel	P	GO:0048610	reproductive cellular process
A_000522	serine protease nudel	P	GO:0003006	reproductive developmental process
A_000522	serine protease nudel	P	GO:0048468	cell development
A_000522	serine protease nudel	P	GO:0048477	oogenesis
A_000522	serine protease nudel	F	GO:0016787	hydrolase activity
A_000522	serine protease nudel	F	GO:0005515	protein binding
A_000523	serine protease nudel	P	GO:0009950	dorsal/ventral axis specification
A_000523	serine protease nudel	P	GO:0048610	reproductive cellular process
A_000523	serine protease nudel	P	GO:0003006	reproductive developmental process
A_000523	serine protease nudel	P	GO:0048468	cell development
A_000523	serine protease nudel	P	GO:0008152	metabolic process
A_000523	serine protease nudel	P	GO:0048477	oogenesis
A_000523	serine protease nudel	F	GO:0016787	hydrolase activity
A_000523	serine protease nudel	F	GO:0005044	scavenger receptor activity
A_000523	serine protease nudel	C	GO:0016020	membrane
A_000523	serine protease nudel	F	GO:0005515	protein binding
A_000524	n -adenine-specific dna methyltransferase 1	F	GO:0016740	transferase activity
A_000537	histone h2a	C	GO:0000786	nucleosome
A_000537	histone h2a	F	GO:0003677	DNA binding
A_000537	histone h2a	P	GO:0006334	nucleosome assembly
A_000537	histone h2a	P	GO:0007126	meiosis
A_000537	histone h2a	C	GO:0005634	nucleus
A_000537	histone h2a	P	GO:0006310	DNA recombination
A_000537	histone h2a	P	GO:0006281	DNA repair
A_000537	histone h2a	C	GO:0000139	Golgi membrane
A_000537	histone h2a	P	GO:0006487	protein amino acid N-linked glycosylation
A_000538	histone h2a	C	GO:0000786	nucleosome
A_000538	histone h2a	F	GO:0003677	DNA binding
A_000538	histone h2a	P	GO:0006334	nucleosome assembly
A_000538	histone h2a	P	GO:0007126	meiosis
A_000538	histone h2a	C	GO:0005634	nucleus
A_000538	histone h2a	P	GO:0006310	DNA recombination
A_000538	histone h2a	P	GO:0006281	DNA repair
A_000538	histone h2a	C	GO:0000139	Golgi membrane
A_000538	histone h2a	P	GO:0006487	protein amino acid N-linked glycosylation
A_000539	histone h2a	C	GO:0000786	nucleosome
A_000539	histone h2a	F	GO:0003677	DNA binding
A_000539	histone h2a	P	GO:0006334	nucleosome assembly
A_000539	histone h2a	C	GO:0005634	nucleus
A_000540	histone h2a	C	GO:0000786	nucleosome
A_000540	histone h2a	F	GO:0003677	DNA binding
A_000540	histone h2a	P	GO:0006334	nucleosome assembly
A_000540	histone h2a	C	GO:0005634	nucleus
A_000552	heterogeneous nuclear ribonucleoprotein	F	GO:0003676	nucleic acid binding
A_000552	heterogeneous nuclear ribonucleoprotein	C	GO:0030529	ribonucleoprotein complex
A_000552	heterogeneous nuclear ribonucleoprotein	F	GO:0000166	nucleotide binding
A_000553	heterogeneous nuclear ribonucleoprotein	F	GO:0003676	nucleic acid binding
A_000553	heterogeneous nuclear ribonucleoprotein	C	GO:0030529	ribonucleoprotein complex
A_000553	heterogeneous nuclear ribonucleoprotein	F	GO:0000166	nucleotide binding
A_000554	heterogeneous nuclear ribonucleoprotein	F	GO:0003676	nucleic acid binding
A_000554	heterogeneous nuclear ribonucleoprotein	C	GO:0030529	ribonucleoprotein complex
A_000554	heterogeneous nuclear ribonucleoprotein	F	GO:0000166	nucleotide binding
A_000555	scca2 scca1 fusion protein isoform 1	F	GO:0004867	serine-type endopeptidase inhibitor activity
A_000556	scca2 scca1 fusion protein isoform 1	F	GO:0004867	serine-type endopeptidase inhibitor activity
A_000565	nhl repeat-containing	F	GO:0005515	protein binding
A_000566	nhl repeat-containing	F	GO:0005488	binding
A_000567	nhl repeat-containing	F	GO:0005488	binding
A_000568	nhl repeat-containing	F	GO:0005515	protein binding
A_000569	isoform f	C	GO:0030018	Z disc
A_000569	isoform f	P	GO:0009851	auxin biosynthetic process
A_000569	isoform f	P	GO:0006468	protein amino acid phosphorylation
A_000569	isoform f	F	GO:0008307	structural constituent of muscle
A_000569	isoform f	P	GO:0007498	mesoderm development
A_000569	isoform f	F	GO:0005524	ATP binding
A_000569	isoform f	F	GO:0004674	protein serine/threonine kinase activity
A_000569	isoform f	P	GO:0009069	serine family amino acid metabolic process
A_000569	isoform f	F	GO:0005515	protein binding
A_000570	isoform g	C	GO:0030018	Z disc
A_000570	isoform g	P	GO:0009851	auxin biosynthetic process
A_000570	isoform g	P	GO:0006468	protein amino acid phosphorylation
A_000570	isoform g	F	GO:0008307	structural constituent of muscle
A_000570	isoform g	P	GO:0007498	mesoderm development
A_000570	isoform g	F	GO:0005524	ATP binding
A_000570	isoform g	F	GO:0004674	protein serine/threonine kinase activity
A_000570	isoform g	P	GO:0009069	serine family amino acid metabolic process
A_000570	isoform g	F	GO:0005515	protein binding
A_000571	isoform f	C	GO:0030018	Z disc
A_000571	isoform f	P	GO:0009851	auxin biosynthetic process
A_000571	isoform f	P	GO:0006468	protein amino acid phosphorylation
A_000571	isoform f	F	GO:0008307	structural constituent of muscle
A_000571	isoform f	P	GO:0007498	mesoderm development
A_000571	isoform f	F	GO:0005524	ATP binding
A_000571	isoform f	F	GO:0004674	protein serine/threonine kinase activity
A_000571	isoform f	P	GO:0009069	serine family amino acid metabolic process
A_000571	isoform f	F	GO:0005515	protein binding
A_000572	isoform g	C	GO:0030018	Z disc
A_000572	isoform g	P	GO:0009851	auxin biosynthetic process
A_000572	isoform g	P	GO:0006468	protein amino acid phosphorylation
A_000572	isoform g	F	GO:0008307	structural constituent of muscle
A_000572	isoform g	P	GO:0007498	mesoderm development
A_000572	isoform g	F	GO:0005524	ATP binding
A_000572	isoform g	F	GO:0004674	protein serine/threonine kinase activity
A_000572	isoform g	P	GO:0009069	serine family amino acid metabolic process
A_000572	isoform g	F	GO:0005515	protein binding
A_000577	electron-transferring-flavoprotein dehydrogenase	P	GO:0006979	response to oxidative stress
A_000577	electron-transferring-flavoprotein dehydrogenase	P	GO:0006810	transport
A_000577	electron-transferring-flavoprotein dehydrogenase	F	GO:0004174	electron-transferring-flavoprotein dehydrogenase activity
A_000577	electron-transferring-flavoprotein dehydrogenase	P	GO:0022900	electron transport chain
A_000577	electron-transferring-flavoprotein dehydrogenase	F	GO:0048039	ubiquinone binding
A_000577	electron-transferring-flavoprotein dehydrogenase	F	GO:0046872	metal ion binding
A_000577	electron-transferring-flavoprotein dehydrogenase	P	GO:0033539	fatty acid beta-oxidation using acyl-CoA dehydrogenase
A_000577	electron-transferring-flavoprotein dehydrogenase	C	GO:0031305	integral to mitochondrial inner membrane
A_000577	electron-transferring-flavoprotein dehydrogenase	F	GO:0009055	electron carrier activity
A_000577	electron-transferring-flavoprotein dehydrogenase	F	GO:0051539	4 iron, 4 sulfur cluster binding
A_000577	electron-transferring-flavoprotein dehydrogenase	F	GO:0043783	oxidoreductase activity, oxidizing metal ions with flavin as acceptor
A_000577	electron-transferring-flavoprotein dehydrogenase	F	GO:0050660	FAD binding
A_000577	electron-transferring-flavoprotein dehydrogenase	P	GO:0006118	electron transport
A_000578	electron-transferring-flavoprotein dehydrogenase	P	GO:0006979	response to oxidative stress
A_000578	electron-transferring-flavoprotein dehydrogenase	P	GO:0006810	transport
A_000578	electron-transferring-flavoprotein dehydrogenase	F	GO:0004174	electron-transferring-flavoprotein dehydrogenase activity
A_000578	electron-transferring-flavoprotein dehydrogenase	P	GO:0022900	electron transport chain
A_000578	electron-transferring-flavoprotein dehydrogenase	F	GO:0048039	ubiquinone binding
A_000578	electron-transferring-flavoprotein dehydrogenase	F	GO:0046872	metal ion binding
A_000578	electron-transferring-flavoprotein dehydrogenase	P	GO:0033539	fatty acid beta-oxidation using acyl-CoA dehydrogenase
A_000578	electron-transferring-flavoprotein dehydrogenase	C	GO:0031305	integral to mitochondrial inner membrane
A_000578	electron-transferring-flavoprotein dehydrogenase	F	GO:0009055	electron carrier activity
A_000578	electron-transferring-flavoprotein dehydrogenase	F	GO:0051539	4 iron, 4 sulfur cluster binding
A_000578	electron-transferring-flavoprotein dehydrogenase	F	GO:0043783	oxidoreductase activity, oxidizing metal ions with flavin as acceptor
A_000578	electron-transferring-flavoprotein dehydrogenase	F	GO:0050660	FAD binding
A_000578	electron-transferring-flavoprotein dehydrogenase	P	GO:0006118	electron transport
A_000580	electron-transferring-flavoprotein dehydrogenase	P	GO:0006979	response to oxidative stress
A_000580	electron-transferring-flavoprotein dehydrogenase	P	GO:0006810	transport
A_000580	electron-transferring-flavoprotein dehydrogenase	F	GO:0004174	electron-transferring-flavoprotein dehydrogenase activity
A_000580	electron-transferring-flavoprotein dehydrogenase	P	GO:0022900	electron transport chain
A_000580	electron-transferring-flavoprotein dehydrogenase	F	GO:0048039	ubiquinone binding
A_000580	electron-transferring-flavoprotein dehydrogenase	C	GO:0017133	mitochondrial electron transfer flavoprotein complex
A_000580	electron-transferring-flavoprotein dehydrogenase	F	GO:0046872	metal ion binding
A_000580	electron-transferring-flavoprotein dehydrogenase	P	GO:0033539	fatty acid beta-oxidation using acyl-CoA dehydrogenase
A_000580	electron-transferring-flavoprotein dehydrogenase	C	GO:0031305	integral to mitochondrial inner membrane
A_000580	electron-transferring-flavoprotein dehydrogenase	F	GO:0009055	electron carrier activity
A_000580	electron-transferring-flavoprotein dehydrogenase	F	GO:0051539	4 iron, 4 sulfur cluster binding
A_000580	electron-transferring-flavoprotein dehydrogenase	F	GO:0043783	oxidoreductase activity, oxidizing metal ions with flavin as acceptor
A_000580	electron-transferring-flavoprotein dehydrogenase	F	GO:0050660	FAD binding
A_000580	electron-transferring-flavoprotein dehydrogenase	P	GO:0006118	electron transport
A_000581	aurora kinase a	P	GO:0006468	protein amino acid phosphorylation
A_000581	aurora kinase a	C	GO:0005815	microtubule organizing center
A_000581	aurora kinase a	P	GO:0007051	spindle organization
A_000581	aurora kinase a	P	GO:0065008	regulation of biological quality
A_000581	aurora kinase a	C	GO:0044427	chromosomal part
A_000581	aurora kinase a	P	GO:0051301	cell division
A_000581	aurora kinase a	C	GO:0005874	microtubule
A_000581	aurora kinase a	F	GO:0004674	protein serine/threonine kinase activity
A_000581	aurora kinase a	F	GO:0019899	enzyme binding
A_000581	aurora kinase a	C	GO:0000922	spindle pole
A_000581	aurora kinase a	P	GO:0009069	serine family amino acid metabolic process
A_000581	aurora kinase a	F	GO:0005524	ATP binding
A_000582	aurora kinase a	C	GO:0032133	chromosome passenger complex
A_000582	aurora kinase a	P	GO:0051225	spindle assembly
A_000582	aurora kinase a	P	GO:0043987	histone H3-S10 phosphorylation
A_000582	aurora kinase a	P	GO:0051301	cell division
A_000582	aurora kinase a	C	GO:0000775	chromosome, centromeric region
A_000582	aurora kinase a	C	GO:0000785	chromatin
A_000582	aurora kinase a	F	GO:0005515	protein binding
A_000582	aurora kinase a	F	GO:0035175	histone kinase activity (H3-S10 specific)
A_000582	aurora kinase a	C	GO:0005634	nucleus
A_000582	aurora kinase a	P	GO:0009069	serine family amino acid metabolic process
A_000582	aurora kinase a	F	GO:0005524	ATP binding
A_000583	aurora kinase a	C	GO:0005815	microtubule organizing center
A_000583	aurora kinase a	P	GO:0065008	regulation of biological quality
A_000583	aurora kinase a	P	GO:0007049	cell cycle
A_000583	aurora kinase a	F	GO:0004672	protein kinase activity
A_000583	aurora kinase a	C	GO:0005874	microtubule
A_000583	aurora kinase a	C	GO:0000922	spindle pole
A_000583	aurora kinase a	F	GO:0019899	enzyme binding
A_000583	aurora kinase a	F	GO:0005524	ATP binding
A_000583	aurora kinase a	P	GO:0006468	protein amino acid phosphorylation
A_000584	aurora kinase a	C	GO:0005815	microtubule organizing center
A_000584	aurora kinase a	P	GO:0065008	regulation of biological quality
A_000584	aurora kinase a	P	GO:0007049	cell cycle
A_000584	aurora kinase a	C	GO:0005874	microtubule
A_000584	aurora kinase a	C	GO:0000922	spindle pole
A_000584	aurora kinase a	P	GO:0016572	histone phosphorylation
A_000584	aurora kinase a	F	GO:0019899	enzyme binding
A_000584	aurora kinase a	F	GO:0035175	histone kinase activity (H3-S10 specific)
A_000584	aurora kinase a	C	GO:0005634	nucleus
A_000584	aurora kinase a	P	GO:0009069	serine family amino acid metabolic process
A_000584	aurora kinase a	F	GO:0005524	ATP binding
A_000585	actin	C	GO:0005737	cytoplasm
A_000585	actin	P	GO:0009851	auxin biosynthetic process
A_000585	actin	C	GO:0005856	cytoskeleton
A_000585	actin	F	GO:0005515	protein binding
A_000585	actin	F	GO:0005524	ATP binding
A_000586	actin	C	GO:0005737	cytoplasm
A_000586	actin	P	GO:0009851	auxin biosynthetic process
A_000586	actin	C	GO:0005856	cytoskeleton
A_000586	actin	F	GO:0005515	protein binding
A_000586	actin	F	GO:0005524	ATP binding
A_000587	actin	C	GO:0005737	cytoplasm
A_000587	actin	P	GO:0009851	auxin biosynthetic process
A_000587	actin	C	GO:0005856	cytoskeleton
A_000587	actin	F	GO:0005515	protein binding
A_000587	actin	F	GO:0005524	ATP binding
A_000588	actin	C	GO:0005737	cytoplasm
A_000588	actin	P	GO:0009851	auxin biosynthetic process
A_000588	actin	C	GO:0005856	cytoskeleton
A_000588	actin	F	GO:0005515	protein binding
A_000588	actin	F	GO:0005524	ATP binding
A_000601	novel protein	C	GO:0005856	cytoskeleton
A_000601	novel protein	C	GO:0005737	cytoplasm
A_000601	novel protein	F	GO:0008092	cytoskeletal protein binding
A_000601	novel protein	C	GO:0019898	extrinsic to membrane
A_000602	novel protein	C	GO:0005856	cytoskeleton
A_000602	novel protein	F	GO:0005515	protein binding
A_000603	novel protein	C	GO:0005856	cytoskeleton
A_000603	novel protein	C	GO:0005737	cytoplasm
A_000603	novel protein	F	GO:0008092	cytoskeletal protein binding
A_000603	novel protein	C	GO:0019898	extrinsic to membrane
A_000604	novel protein	C	GO:0005856	cytoskeleton
A_000604	novel protein	F	GO:0005515	protein binding
A_000617	ribosomal protein l12	C	GO:0005730	nucleolus
A_000617	ribosomal protein l12	C	GO:0005840	ribosome
A_000617	ribosomal protein l12	F	GO:0003735	structural constituent of ribosome
A_000617	ribosomal protein l12	F	GO:0003723	RNA binding
A_000617	ribosomal protein l12	F	GO:0005515	protein binding
A_000617	ribosomal protein l12	C	GO:0005829	cytosol
A_000617	ribosomal protein l12	P	GO:0006414	translational elongation
A_000617	ribosomal protein l12	P	GO:0042254	ribosome biogenesis
A_000618	ribosomal protein l12	C	GO:0005730	nucleolus
A_000618	ribosomal protein l12	C	GO:0005840	ribosome
A_000618	ribosomal protein l12	F	GO:0003735	structural constituent of ribosome
A_000618	ribosomal protein l12	F	GO:0005515	protein binding
A_000618	ribosomal protein l12	C	GO:0005829	cytosol
A_000618	ribosomal protein l12	P	GO:0006414	translational elongation
A_000618	ribosomal protein l12	P	GO:0042254	ribosome biogenesis
A_000619	ribosomal protein l12	C	GO:0005730	nucleolus
A_000619	ribosomal protein l12	C	GO:0005840	ribosome
A_000619	ribosomal protein l12	F	GO:0003735	structural constituent of ribosome
A_000619	ribosomal protein l12	F	GO:0005515	protein binding
A_000619	ribosomal protein l12	C	GO:0005829	cytosol
A_000619	ribosomal protein l12	P	GO:0006414	translational elongation
A_000619	ribosomal protein l12	P	GO:0042254	ribosome biogenesis
A_000620	ribosomal protein l12	C	GO:0005730	nucleolus
A_000620	ribosomal protein l12	F	GO:0005515	protein binding
A_000620	ribosomal protein l12	C	GO:0005829	cytosol
A_000620	ribosomal protein l12	P	GO:0006414	translational elongation
A_000620	ribosomal protein l12	F	GO:0003735	structural constituent of ribosome
A_000620	ribosomal protein l12	C	GO:0005840	ribosome
A_000630	serine threonine-protein kinase grp	P	GO:0009314	response to radiation
A_000630	serine threonine-protein kinase grp	P	GO:0016321	female meiosis chromosome segregation
A_000630	serine threonine-protein kinase grp	P	GO:0007050	cell cycle arrest
A_000630	serine threonine-protein kinase grp	P	GO:0009851	auxin biosynthetic process
A_000630	serine threonine-protein kinase grp	F	GO:0004674	protein serine/threonine kinase activity
A_000630	serine threonine-protein kinase grp	P	GO:0051225	spindle assembly
A_000630	serine threonine-protein kinase grp	P	GO:0007348	regulation of syncytial blastoderm mitotic cell cycle
A_000630	serine threonine-protein kinase grp	P	GO:0007349	cellularization
A_000630	serine threonine-protein kinase grp	F	GO:0005524	ATP binding
A_000630	serine threonine-protein kinase grp	P	GO:0001700	embryonic development via the syncytial blastoderm
A_000630	serine threonine-protein kinase grp	P	GO:0007444	imaginal disc development
A_000630	serine threonine-protein kinase grp	P	GO:0051299	centrosome separation
A_000630	serine threonine-protein kinase grp	P	GO:0000077	DNA damage checkpoint
A_000630	serine threonine-protein kinase grp	P	GO:0030162	regulation of proteolysis
A_000630	serine threonine-protein kinase grp	P	GO:0007093	mitotic cell cycle checkpoint
A_000630	serine threonine-protein kinase grp	F	GO:0031151	histone methyltransferase activity (H3-K79 specific)
A_000630	serine threonine-protein kinase grp	C	GO:0005634	nucleus
A_000630	serine threonine-protein kinase grp	P	GO:0006468	protein amino acid phosphorylation
A_000630	serine threonine-protein kinase grp	P	GO:0009069	serine family amino acid metabolic process
A_000630	serine threonine-protein kinase grp	P	GO:0006479	protein amino acid methylation
A_000632	serine threonine-protein kinase grp	P	GO:0009314	response to radiation
A_000632	serine threonine-protein kinase grp	P	GO:0016321	female meiosis chromosome segregation
A_000632	serine threonine-protein kinase grp	P	GO:0007050	cell cycle arrest
A_000632	serine threonine-protein kinase grp	P	GO:0009851	auxin biosynthetic process
A_000632	serine threonine-protein kinase grp	F	GO:0004674	protein serine/threonine kinase activity
A_000632	serine threonine-protein kinase grp	P	GO:0051225	spindle assembly
A_000632	serine threonine-protein kinase grp	P	GO:0007348	regulation of syncytial blastoderm mitotic cell cycle
A_000632	serine threonine-protein kinase grp	P	GO:0007349	cellularization
A_000632	serine threonine-protein kinase grp	F	GO:0005524	ATP binding
A_000632	serine threonine-protein kinase grp	P	GO:0001700	embryonic development via the syncytial blastoderm
A_000632	serine threonine-protein kinase grp	P	GO:0007444	imaginal disc development
A_000632	serine threonine-protein kinase grp	P	GO:0051299	centrosome separation
A_000632	serine threonine-protein kinase grp	P	GO:0000077	DNA damage checkpoint
A_000632	serine threonine-protein kinase grp	P	GO:0030162	regulation of proteolysis
A_000632	serine threonine-protein kinase grp	P	GO:0007093	mitotic cell cycle checkpoint
A_000632	serine threonine-protein kinase grp	F	GO:0031151	histone methyltransferase activity (H3-K79 specific)
A_000632	serine threonine-protein kinase grp	C	GO:0005634	nucleus
A_000632	serine threonine-protein kinase grp	P	GO:0006468	protein amino acid phosphorylation
A_000632	serine threonine-protein kinase grp	P	GO:0009069	serine family amino acid metabolic process
A_000632	serine threonine-protein kinase grp	P	GO:0006479	protein amino acid methylation
A_000637	null	F	GO:0005515	protein binding
A_000638	null	F	GO:0005515	protein binding
A_000639	myosin light chain smooth muscle	F	GO:0005515	protein binding
A_000640	tripartite motif-containing protein 71	C	GO:0005622	intracellular
A_000640	tripartite motif-containing protein 71	F	GO:0008270	zinc ion binding
A_000640	tripartite motif-containing protein 71	F	GO:0005515	protein binding
A_000641	tripartite motif-containing protein 71	C	GO:0005622	intracellular
A_000641	tripartite motif-containing protein 71	F	GO:0008270	zinc ion binding
A_000641	tripartite motif-containing protein 71	F	GO:0005515	protein binding
A_000642	wd repeat-containing protein mio-b	F	GO:0005515	protein binding
A_000643	rolling pebbles	C	GO:0005737	cytoplasm
A_000643	rolling pebbles	C	GO:0005912	adherens junction
A_000643	rolling pebbles	C	GO:0009986	cell surface
A_000643	rolling pebbles	P	GO:0007520	myoblast fusion
A_000643	rolling pebbles	F	GO:0005515	protein binding
A_000643	rolling pebbles	F	GO:0008270	zinc ion binding
A_000644	ribosomal protein l28	P	GO:0000022	mitotic spindle elongation
A_000644	ribosomal protein l28	F	GO:0003735	structural constituent of ribosome
A_000644	ribosomal protein l28	C	GO:0022625	cytosolic large ribosomal subunit
A_000644	ribosomal protein l28	P	GO:0042254	ribosome biogenesis
A_000644	ribosomal protein l28	P	GO:0006412	translation
A_000645	rolling pebbles	C	GO:0005737	cytoplasm
A_000645	rolling pebbles	C	GO:0005912	adherens junction
A_000645	rolling pebbles	C	GO:0009986	cell surface
A_000645	rolling pebbles	P	GO:0007520	myoblast fusion
A_000645	rolling pebbles	F	GO:0005515	protein binding
A_000645	rolling pebbles	F	GO:0008270	zinc ion binding
A_000646	huwe1 protein	C	GO:0005737	cytoplasm
A_000646	huwe1 protein	C	GO:0005730	nucleolus
A_000646	huwe1 protein	P	GO:0030154	cell differentiation
A_000646	huwe1 protein	P	GO:0016574	histone ubiquitination
A_000646	huwe1 protein	F	GO:0003677	DNA binding
A_000646	huwe1 protein	F	GO:0005515	protein binding
A_000646	huwe1 protein	P	GO:0000209	protein polyubiquitination
A_000646	huwe1 protein	F	GO:0004842	ubiquitin-protein ligase activity
A_000647	huwe1 protein	C	GO:0005737	cytoplasm
A_000647	huwe1 protein	C	GO:0005730	nucleolus
A_000647	huwe1 protein	P	GO:0030154	cell differentiation
A_000647	huwe1 protein	P	GO:0016574	histone ubiquitination
A_000647	huwe1 protein	F	GO:0003677	DNA binding
A_000647	huwe1 protein	F	GO:0005515	protein binding
A_000647	huwe1 protein	P	GO:0000209	protein polyubiquitination
A_000647	huwe1 protein	F	GO:0004842	ubiquitin-protein ligase activity
A_000648	atp-binding cassette sub-family f member 1	P	GO:0009851	auxin biosynthetic process
A_000648	atp-binding cassette sub-family f member 1	F	GO:0016887	ATPase activity
A_000648	atp-binding cassette sub-family f member 1	F	GO:0005524	ATP binding
A_000648	atp-binding cassette sub-family f member 1	C	GO:0043190	ATP-binding cassette (ABC) transporter complex
A_000648	atp-binding cassette sub-family f member 1	F	GO:0005215	transporter activity
A_000648	atp-binding cassette sub-family f member 1	P	GO:0006810	transport
A_000649	ornithine decarboxylase antizyme	F	GO:0008073	ornithine decarboxylase inhibitor activity
A_000649	ornithine decarboxylase antizyme	P	GO:0019467	ornithine catabolic process, by decarboxylation
A_000650	ornithine decarboxylase antizyme	F	GO:0008073	ornithine decarboxylase inhibitor activity
A_000650	ornithine decarboxylase antizyme	P	GO:0019467	ornithine catabolic process, by decarboxylation
A_000651	ornithine decarboxylase antizyme	F	GO:0008073	ornithine decarboxylase inhibitor activity
A_000651	ornithine decarboxylase antizyme	P	GO:0019467	ornithine catabolic process, by decarboxylation
A_000655	serine incorporator 1	C	GO:0016020	membrane
A_000656	membrane protein tms1	P	GO:0018991	oviposition
A_000656	membrane protein tms1	P	GO:0040010	positive regulation of growth rate
A_000656	membrane protein tms1	P	GO:0002119	nematode larval development
A_000656	membrane protein tms1	C	GO:0016020	membrane
A_000657	membrane protein tms1d	P	GO:0002119	nematode larval development
A_000657	membrane protein tms1d	P	GO:0018991	oviposition
A_000657	membrane protein tms1d	P	GO:0040010	positive regulation of growth rate
A_000657	membrane protein tms1d	C	GO:0016020	membrane
A_000658	endonuclease reverse transcriptase	F	GO:0003723	RNA binding
A_000658	endonuclease reverse transcriptase	F	GO:0003964	RNA-directed DNA polymerase activity
A_000658	endonuclease reverse transcriptase	P	GO:0006278	RNA-dependent DNA replication
A_000659	endonuclease-reverse transcriptase	F	GO:0003723	RNA binding
A_000659	endonuclease-reverse transcriptase	F	GO:0003964	RNA-directed DNA polymerase activity
A_000659	endonuclease-reverse transcriptase	P	GO:0006278	RNA-dependent DNA replication
A_000667	adenylate cyclase-associated protein 1	F	GO:0008236	serine-type peptidase activity
A_000667	adenylate cyclase-associated protein 1	P	GO:0048190	wing disc dorsal/ventral pattern formation
A_000667	adenylate cyclase-associated protein 1	P	GO:0008103	oocyte microtubule cytoskeleton polarization
A_000667	adenylate cyclase-associated protein 1	P	GO:0008360	regulation of cell shape
A_000667	adenylate cyclase-associated protein 1	C	GO:0016020	membrane
A_000667	adenylate cyclase-associated protein 1	P	GO:0008154	actin polymerization or depolymerization
A_000667	adenylate cyclase-associated protein 1	P	GO:0006898	receptor-mediated endocytosis
A_000667	adenylate cyclase-associated protein 1	P	GO:0001667	ameboidal cell migration
A_000667	adenylate cyclase-associated protein 1	F	GO:0017080	sodium channel regulator activity
A_000667	adenylate cyclase-associated protein 1	C	GO:0005615	extracellular space
A_000667	adenylate cyclase-associated protein 1	P	GO:0001942	hair follicle development
A_000667	adenylate cyclase-associated protein 1	P	GO:0008407	bristle morphogenesis
A_000667	adenylate cyclase-associated protein 1	C	GO:0005829	cytosol
A_000667	adenylate cyclase-associated protein 1	P	GO:0048749	compound eye development
A_000667	adenylate cyclase-associated protein 1	C	GO:0030864	cortical actin cytoskeleton
A_000667	adenylate cyclase-associated protein 1	F	GO:0005488	binding
A_000668	adenylate cyclase-associated protein 1	C	GO:0005829	cytosol
A_000668	adenylate cyclase-associated protein 1	C	GO:0030864	cortical actin cytoskeleton
A_000668	adenylate cyclase-associated protein 1	P	GO:0001667	ameboidal cell migration
A_000668	adenylate cyclase-associated protein 1	P	GO:0000902	cell morphogenesis
A_000668	adenylate cyclase-associated protein 1	F	GO:0008236	serine-type peptidase activity
A_000668	adenylate cyclase-associated protein 1	C	GO:0005615	extracellular space
A_000668	adenylate cyclase-associated protein 1	F	GO:0017080	sodium channel regulator activity
A_000668	adenylate cyclase-associated protein 1	P	GO:0030036	actin cytoskeleton organization
A_000668	adenylate cyclase-associated protein 1	F	GO:0003779	actin binding
A_000668	adenylate cyclase-associated protein 1	P	GO:0001942	hair follicle development
A_000668	adenylate cyclase-associated protein 1	P	GO:0006898	receptor-mediated endocytosis
A_000668	adenylate cyclase-associated protein 1	C	GO:0016020	membrane
A_000669	adenylyl cyclase-associated protein	P	GO:0007010	cytoskeleton organization
A_000669	adenylyl cyclase-associated protein	F	GO:0004871	signal transducer activity
A_000669	adenylyl cyclase-associated protein	P	GO:0007163	establishment or maintenance of cell polarity
A_000669	adenylyl cyclase-associated protein	P	GO:0007190	activation of adenylate cyclase activity
A_000669	adenylyl cyclase-associated protein	C	GO:0005737	cytoplasm
A_000669	adenylyl cyclase-associated protein	F	GO:0046872	metal ion binding
A_000669	adenylyl cyclase-associated protein	P	GO:0006917	induction of apoptosis
A_000669	adenylyl cyclase-associated protein	P	GO:0007165	signal transduction
A_000669	adenylyl cyclase-associated protein	F	GO:0003785	actin monomer binding
A_000669	adenylyl cyclase-associated protein	P	GO:0008078	mesodermal cell migration
A_000670	scavenger receptor acting in neural tissue and majority of rhodopsin is isoform a	P	GO:0035071	salivary gland cell autophagic cell death
A_000670	scavenger receptor acting in neural tissue and majority of rhodopsin is isoform a	P	GO:0007602	phototransduction
A_000670	scavenger receptor acting in neural tissue and majority of rhodopsin is isoform a	P	GO:0016116	carotenoid metabolic process
A_000670	scavenger receptor acting in neural tissue and majority of rhodopsin is isoform a	P	GO:0016063	rhodopsin biosynthetic process
A_000670	scavenger receptor acting in neural tissue and majority of rhodopsin is isoform a	P	GO:0007155	cell adhesion
A_000670	scavenger receptor acting in neural tissue and majority of rhodopsin is isoform a	C	GO:0016020	membrane
A_000671	protein croquemort	P	GO:0007155	cell adhesion
A_000671	protein croquemort	C	GO:0016020	membrane
A_000672	scavenger receptor class b member 1	P	GO:0006707	cholesterol catabolic process
A_000672	scavenger receptor class b member 1	F	GO:0008035	high-density lipoprotein binding
A_000672	scavenger receptor class b member 1	P	GO:0070508	cholesterol import
A_000672	scavenger receptor class b member 1	C	GO:0000299	integral to membrane of membrane fraction
A_000672	scavenger receptor class b member 1	P	GO:0033344	cholesterol efflux
A_000672	scavenger receptor class b member 1	F	GO:0001786	phosphatidylserine binding
A_000672	scavenger receptor class b member 1	P	GO:0001935	endothelial cell proliferation
A_000672	scavenger receptor class b member 1	P	GO:0006702	androgen biosynthetic process
A_000672	scavenger receptor class b member 1	C	GO:0031528	microvillus membrane
A_000672	scavenger receptor class b member 1	P	GO:0043691	reverse cholesterol transport
A_000672	scavenger receptor class b member 1	C	GO:0005737	cytoplasm
A_000672	scavenger receptor class b member 1	C	GO:0009986	cell surface
A_000672	scavenger receptor class b member 1	P	GO:0043534	blood vessel endothelial cell migration
A_000672	scavenger receptor class b member 1	P	GO:0050764	regulation of phagocytosis
A_000672	scavenger receptor class b member 1	P	GO:0034375	high-density lipoprotein particle remodeling
A_000672	scavenger receptor class b member 1	P	GO:0070328	triglyceride homeostasis
A_000672	scavenger receptor class b member 1	F	GO:0004872	receptor activity
A_000672	scavenger receptor class b member 1	P	GO:0043654	recognition of apoptotic cell
A_000672	scavenger receptor class b member 1	C	GO:0005901	caveola
A_000672	scavenger receptor class b member 1	C	GO:0005887	integral to plasma membrane
A_000672	scavenger receptor class b member 1	F	GO:0034185	apolipoprotein binding
A_000672	scavenger receptor class b member 1	P	GO:0042632	cholesterol homeostasis
A_000672	scavenger receptor class b member 1	P	GO:0007165	signal transduction
A_000672	scavenger receptor class b member 1	P	GO:0007155	cell adhesion
A_000703	cd63 antigen	C	GO:0016021	integral to membrane
A_000705	cd63 antigen	C	GO:0016021	integral to membrane
A_000706	serine proteinase inhibitor	F	GO:0004867	serine-type endopeptidase inhibitor activity
A_000707	serine proteinase inhibitor	P	GO:0030155	regulation of cell adhesion
A_000707	serine proteinase inhibitor	F	GO:0004867	serine-type endopeptidase inhibitor activity
A_000708	serpin-like protein	F	GO:0004867	serine-type endopeptidase inhibitor activity
A_000712	microtubule-associated protein homolog	C	GO:0032991	macromolecular complex
A_000712	microtubule-associated protein homolog	F	GO:0005515	protein binding
A_000712	microtubule-associated protein homolog	P	GO:0031323	regulation of cellular metabolic process
A_000712	microtubule-associated protein homolog	P	GO:0000279	M phase
A_000712	microtubule-associated protein homolog	F	GO:0003676	nucleic acid binding
A_000712	microtubule-associated protein homolog	P	GO:0006996	organelle organization
A_000712	microtubule-associated protein homolog	C	GO:0005819	spindle
A_000712	microtubule-associated protein homolog	P	GO:0007276	gamete generation
A_000712	microtubule-associated protein homolog	P	GO:0032502	developmental process
A_000713	vasa-like protein	C	GO:0071546	pi-body
A_000713	vasa-like protein	P	GO:0009851	auxin biosynthetic process
A_000713	vasa-like protein	F	GO:0008270	zinc ion binding
A_000713	vasa-like protein	F	GO:0003676	nucleic acid binding
A_000713	vasa-like protein	F	GO:0008026	ATP-dependent helicase activity
A_000713	vasa-like protein	P	GO:0032880	regulation of protein localization
A_000713	vasa-like protein	F	GO:0005524	ATP binding
A_000713	vasa-like protein	F	GO:0005515	protein binding
A_000713	vasa-like protein	C	GO:0071547	piP-body
A_000713	vasa-like protein	C	GO:0030529	ribonucleoprotein complex
A_000713	vasa-like protein	P	GO:0007275	multicellular organismal development
A_000713	vasa-like protein	C	GO:0005634	nucleus
A_000715	prostaglandin e synthase 2	F	GO:0009055	electron carrier activity
A_000715	prostaglandin e synthase 2	F	GO:0015035	protein disulfide oxidoreductase activity
A_000715	prostaglandin e synthase 2	P	GO:0045454	cell redox homeostasis
A_000716	prostaglandin e synthase 2	F	GO:0016853	isomerase activity
A_000738	e3 ubiquitin	C	GO:0005737	cytoplasm
A_000738	e3 ubiquitin	F	GO:0016881	acid-amino acid ligase activity
A_000738	e3 ubiquitin	F	GO:0005515	protein binding
A_000738	e3 ubiquitin	P	GO:0006464	protein modification process
A_000739	e3 ubiquitin-protein ligase ubr2	F	GO:0004842	ubiquitin-protein ligase activity
A_000739	e3 ubiquitin-protein ligase ubr2	F	GO:0008270	zinc ion binding
A_000740	mkiaa1301 protein	C	GO:0005737	cytoplasm
A_000740	mkiaa1301 protein	F	GO:0016881	acid-amino acid ligase activity
A_000740	mkiaa1301 protein	F	GO:0005515	protein binding
A_000740	mkiaa1301 protein	P	GO:0006464	protein modification process
A_000763	actin	P	GO:0007010	cytoskeleton organization
A_000763	actin	F	GO:0005515	protein binding
A_000763	actin	C	GO:0005884	actin filament
A_000763	actin	P	GO:0007507	heart development
A_000763	actin	P	GO:0009851	auxin biosynthetic process
A_000763	actin	P	GO:0051533	positive regulation of NFAT protein import into nucleus
A_000763	actin	F	GO:0015020	glucuronosyltransferase activity
A_000763	actin	P	GO:0006911	phagocytosis, engulfment
A_000763	actin	C	GO:0005737	cytoplasm
A_000763	actin	P	GO:0015012	heparan sulfate proteoglycan biosynthetic process
A_000763	actin	P	GO:0030206	chondroitin sulfate biosynthetic process
A_000763	actin	F	GO:0005524	ATP binding
A_000763	actin	F	GO:0005200	structural constituent of cytoskeleton
A_000763	actin	P	GO:0000910	cytokinesis
A_000764	actin	P	GO:0007010	cytoskeleton organization
A_000764	actin	F	GO:0005515	protein binding
A_000764	actin	C	GO:0005884	actin filament
A_000764	actin	P	GO:0007507	heart development
A_000764	actin	P	GO:0009851	auxin biosynthetic process
A_000764	actin	P	GO:0051533	positive regulation of NFAT protein import into nucleus
A_000764	actin	F	GO:0015020	glucuronosyltransferase activity
A_000764	actin	P	GO:0006911	phagocytosis, engulfment
A_000764	actin	C	GO:0005737	cytoplasm
A_000764	actin	P	GO:0015012	heparan sulfate proteoglycan biosynthetic process
A_000764	actin	P	GO:0030206	chondroitin sulfate biosynthetic process
A_000764	actin	F	GO:0005524	ATP binding
A_000764	actin	F	GO:0005200	structural constituent of cytoskeleton
A_000764	actin	P	GO:0000910	cytokinesis
A_000765	actin	P	GO:0007010	cytoskeleton organization
A_000765	actin	F	GO:0005515	protein binding
A_000765	actin	C	GO:0005884	actin filament
A_000765	actin	P	GO:0007507	heart development
A_000765	actin	P	GO:0009851	auxin biosynthetic process
A_000765	actin	P	GO:0051533	positive regulation of NFAT protein import into nucleus
A_000765	actin	F	GO:0015020	glucuronosyltransferase activity
A_000765	actin	P	GO:0006911	phagocytosis, engulfment
A_000765	actin	C	GO:0005737	cytoplasm
A_000765	actin	P	GO:0015012	heparan sulfate proteoglycan biosynthetic process
A_000765	actin	P	GO:0030206	chondroitin sulfate biosynthetic process
A_000765	actin	F	GO:0005524	ATP binding
A_000765	actin	F	GO:0005200	structural constituent of cytoskeleton
A_000765	actin	P	GO:0000910	cytokinesis
A_000766	actin	P	GO:0007010	cytoskeleton organization
A_000766	actin	F	GO:0005515	protein binding
A_000766	actin	C	GO:0005884	actin filament
A_000766	actin	P	GO:0007507	heart development
A_000766	actin	P	GO:0009851	auxin biosynthetic process
A_000766	actin	P	GO:0051533	positive regulation of NFAT protein import into nucleus
A_000766	actin	F	GO:0015020	glucuronosyltransferase activity
A_000766	actin	P	GO:0006911	phagocytosis, engulfment
A_000766	actin	C	GO:0005737	cytoplasm
A_000766	actin	P	GO:0015012	heparan sulfate proteoglycan biosynthetic process
A_000766	actin	P	GO:0030206	chondroitin sulfate biosynthetic process
A_000766	actin	F	GO:0005524	ATP binding
A_000766	actin	F	GO:0005200	structural constituent of cytoskeleton
A_000766	actin	P	GO:0000910	cytokinesis
A_000771	ribosomal protein s25	F	GO:0003735	structural constituent of ribosome
A_000771	ribosomal protein s25	C	GO:0022627	cytosolic small ribosomal subunit
A_000771	ribosomal protein s25	P	GO:0006412	translation
A_000771	ribosomal protein s25	P	GO:0042254	ribosome biogenesis
A_000772	ribosomal protein	F	GO:0003735	structural constituent of ribosome
A_000772	ribosomal protein	C	GO:0022627	cytosolic small ribosomal subunit
A_000772	ribosomal protein	P	GO:0006412	translation
A_000772	ribosomal protein	P	GO:0042254	ribosome biogenesis
A_000773	ribosomal protein s25	F	GO:0003735	structural constituent of ribosome
A_000773	ribosomal protein s25	C	GO:0022627	cytosolic small ribosomal subunit
A_000773	ribosomal protein s25	P	GO:0006412	translation
A_000773	ribosomal protein s25	P	GO:0042254	ribosome biogenesis
A_000774	ribosomal protein	C	GO:0030529	ribonucleoprotein complex
A_000778	long form	F	GO:0008307	structural constituent of muscle
A_000778	long form	P	GO:0030239	myofibril assembly
A_000778	long form	C	GO:0005863	striated muscle thick filament
A_000778	long form	P	GO:0007498	mesoderm development
A_000778	long form	F	GO:0003774	motor activity
A_000778	long form	F	GO:0000166	nucleotide binding
A_000779	long form	F	GO:0008307	structural constituent of muscle
A_000779	long form	P	GO:0030239	myofibril assembly
A_000779	long form	C	GO:0005863	striated muscle thick filament
A_000779	long form	P	GO:0007498	mesoderm development
A_000779	long form	F	GO:0003774	motor activity
A_000779	long form	F	GO:0000166	nucleotide binding
A_000783	myosin light chain smooth muscle	F	GO:0005200	structural constituent of cytoskeleton
A_000783	myosin light chain smooth muscle	F	GO:0004683	calmodulin-dependent protein kinase activity
A_000783	myosin light chain smooth muscle	P	GO:0006468	protein amino acid phosphorylation
A_000783	myosin light chain smooth muscle	F	GO:0004687	myosin light chain kinase activity
A_000783	myosin light chain smooth muscle	P	GO:0009069	serine family amino acid metabolic process
A_000783	myosin light chain smooth muscle	C	GO:0016459	myosin complex
A_000783	myosin light chain smooth muscle	F	GO:0005524	ATP binding
A_000783	myosin light chain smooth muscle	F	GO:0005515	protein binding
A_000784	cytochrome c oxidase subunit 1	C	GO:0005739	mitochondrion
A_000785	myosin light chain smooth muscle	F	GO:0005200	structural constituent of cytoskeleton
A_000785	myosin light chain smooth muscle	F	GO:0004683	calmodulin-dependent protein kinase activity
A_000785	myosin light chain smooth muscle	P	GO:0006468	protein amino acid phosphorylation
A_000785	myosin light chain smooth muscle	F	GO:0004687	myosin light chain kinase activity
A_000785	myosin light chain smooth muscle	P	GO:0009069	serine family amino acid metabolic process
A_000785	myosin light chain smooth muscle	C	GO:0016459	myosin complex
A_000785	myosin light chain smooth muscle	F	GO:0005524	ATP binding
A_000785	myosin light chain smooth muscle	F	GO:0005515	protein binding
A_000786	y box binding	C	GO:0005921	gap junction
A_000786	y box binding	P	GO:0000122	negative regulation of transcription from RNA polymerase II promoter
A_000786	y box binding	F	GO:0003714	transcription corepressor activity
A_000786	y box binding	C	GO:0005844	polysome
A_000786	y box binding	F	GO:0003730	mRNA 3'-UTR binding
A_000786	y box binding	P	GO:0031100	organ regeneration
A_000786	y box binding	P	GO:0009566	fertilization
A_000786	y box binding	P	GO:0007283	spermatogenesis
A_000786	y box binding	P	GO:0048642	negative regulation of skeletal muscle tissue development
A_000786	y box binding	P	GO:0008584	male gonad development
A_000786	y box binding	F	GO:0003697	single-stranded DNA binding
A_000786	y box binding	C	GO:0005737	cytoplasm
A_000786	y box binding	P	GO:0046622	positive regulation of organ growth
A_000786	y box binding	F	GO:0003702	RNA polymerase II transcription factor activity
A_000786	y box binding	F	GO:0003700	transcription factor activity
A_000786	y box binding	P	GO:0009409	response to cold
A_000786	y box binding	F	GO:0003690	double-stranded DNA binding
A_000786	y box binding	P	GO:0043066	negative regulation of apoptosis
A_000786	y box binding	P	GO:0001701	in utero embryonic development
A_000786	y box binding	C	GO:0005667	transcription factor complex
A_000787	y box binding	C	GO:0005921	gap junction
A_000787	y box binding	P	GO:0000122	negative regulation of transcription from RNA polymerase II promoter
A_000787	y box binding	F	GO:0003714	transcription corepressor activity
A_000787	y box binding	C	GO:0005844	polysome
A_000787	y box binding	F	GO:0003730	mRNA 3'-UTR binding
A_000787	y box binding	P	GO:0031100	organ regeneration
A_000787	y box binding	P	GO:0009566	fertilization
A_000787	y box binding	P	GO:0007283	spermatogenesis
A_000787	y box binding	P	GO:0048642	negative regulation of skeletal muscle tissue development
A_000787	y box binding	P	GO:0008584	male gonad development
A_000787	y box binding	F	GO:0003697	single-stranded DNA binding
A_000787	y box binding	C	GO:0005737	cytoplasm
A_000787	y box binding	P	GO:0046622	positive regulation of organ growth
A_000787	y box binding	F	GO:0003702	RNA polymerase II transcription factor activity
A_000787	y box binding	F	GO:0003700	transcription factor activity
A_000787	y box binding	P	GO:0009409	response to cold
A_000787	y box binding	F	GO:0003690	double-stranded DNA binding
A_000787	y box binding	P	GO:0043066	negative regulation of apoptosis
A_000787	y box binding	P	GO:0001701	in utero embryonic development
A_000787	y box binding	C	GO:0005667	transcription factor complex
A_000788	y box binding	C	GO:0005921	gap junction
A_000788	y box binding	P	GO:0000122	negative regulation of transcription from RNA polymerase II promoter
A_000788	y box binding	F	GO:0003714	transcription corepressor activity
A_000788	y box binding	C	GO:0005844	polysome
A_000788	y box binding	F	GO:0003730	mRNA 3'-UTR binding
A_000788	y box binding	P	GO:0031100	organ regeneration
A_000788	y box binding	P	GO:0009566	fertilization
A_000788	y box binding	P	GO:0007283	spermatogenesis
A_000788	y box binding	P	GO:0048642	negative regulation of skeletal muscle tissue development
A_000788	y box binding	P	GO:0008584	male gonad development
A_000788	y box binding	F	GO:0003697	single-stranded DNA binding
A_000788	y box binding	C	GO:0005737	cytoplasm
A_000788	y box binding	P	GO:0046622	positive regulation of organ growth
A_000788	y box binding	F	GO:0003702	RNA polymerase II transcription factor activity
A_000788	y box binding	F	GO:0003700	transcription factor activity
A_000788	y box binding	P	GO:0009409	response to cold
A_000788	y box binding	F	GO:0003690	double-stranded DNA binding
A_000788	y box binding	P	GO:0043066	negative regulation of apoptosis
A_000788	y box binding	P	GO:0001701	in utero embryonic development
A_000788	y box binding	C	GO:0005667	transcription factor complex
A_000792	tubulin alpha-1 chain	C	GO:0005874	microtubule
A_000792	tubulin alpha-1 chain	C	GO:0045298	tubulin complex
A_000792	tubulin alpha-1 chain	P	GO:0007052	mitotic spindle organization
A_000792	tubulin alpha-1 chain	P	GO:0051258	protein polymerization
A_000792	tubulin alpha-1 chain	P	GO:0007094	mitotic cell cycle spindle assembly checkpoint
A_000792	tubulin alpha-1 chain	P	GO:0007018	microtubule-based movement
A_000792	tubulin alpha-1 chain	P	GO:0019730	antimicrobial humoral response
A_000792	tubulin alpha-1 chain	F	GO:0003924	GTPase activity
A_000792	tubulin alpha-1 chain	F	GO:0005200	structural constituent of cytoskeleton
A_000792	tubulin alpha-1 chain	C	GO:0005819	spindle
A_000792	tubulin alpha-1 chain	F	GO:0005525	GTP binding
A_000792	tubulin alpha-1 chain	P	GO:0006184	GTP catabolic process
A_000793	tubulin alpha-1 chain	C	GO:0005874	microtubule
A_000793	tubulin alpha-1 chain	C	GO:0045298	tubulin complex
A_000793	tubulin alpha-1 chain	P	GO:0007052	mitotic spindle organization
A_000793	tubulin alpha-1 chain	P	GO:0051258	protein polymerization
A_000793	tubulin alpha-1 chain	P	GO:0007094	mitotic cell cycle spindle assembly checkpoint
A_000793	tubulin alpha-1 chain	P	GO:0007018	microtubule-based movement
A_000793	tubulin alpha-1 chain	P	GO:0019730	antimicrobial humoral response
A_000793	tubulin alpha-1 chain	F	GO:0003924	GTPase activity
A_000793	tubulin alpha-1 chain	F	GO:0005200	structural constituent of cytoskeleton
A_000793	tubulin alpha-1 chain	C	GO:0005819	spindle
A_000793	tubulin alpha-1 chain	F	GO:0005525	GTP binding
A_000793	tubulin alpha-1 chain	P	GO:0006184	GTP catabolic process
A_000794	tubulin alpha-1 chain	C	GO:0005874	microtubule
A_000794	tubulin alpha-1 chain	C	GO:0045298	tubulin complex
A_000794	tubulin alpha-1 chain	P	GO:0007052	mitotic spindle organization
A_000794	tubulin alpha-1 chain	P	GO:0051258	protein polymerization
A_000794	tubulin alpha-1 chain	P	GO:0007094	mitotic cell cycle spindle assembly checkpoint
A_000794	tubulin alpha-1 chain	P	GO:0007018	microtubule-based movement
A_000794	tubulin alpha-1 chain	P	GO:0019730	antimicrobial humoral response
A_000794	tubulin alpha-1 chain	F	GO:0003924	GTPase activity
A_000794	tubulin alpha-1 chain	F	GO:0005200	structural constituent of cytoskeleton
A_000794	tubulin alpha-1 chain	C	GO:0005819	spindle
A_000794	tubulin alpha-1 chain	F	GO:0005525	GTP binding
A_000794	tubulin alpha-1 chain	P	GO:0006184	GTP catabolic process
A_000796	protein	F	GO:0004222	metalloendopeptidase activity
A_000796	protein	P	GO:0006508	proteolysis
A_000796	protein	F	GO:0008270	zinc ion binding
A_000798	arginine kinase	F	GO:0005524	ATP binding
A_000798	arginine kinase	F	GO:0004054	arginine kinase activity
A_000798	arginine kinase	P	GO:0006525	arginine metabolic process
A_000798	arginine kinase	P	GO:0006560	proline metabolic process
A_000799	arginine kinase	F	GO:0005524	ATP binding
A_000799	arginine kinase	F	GO:0004054	arginine kinase activity
A_000799	arginine kinase	P	GO:0006525	arginine metabolic process
A_000799	arginine kinase	P	GO:0006560	proline metabolic process
A_000807	alpha skeletal muscle	P	GO:0048741	skeletal muscle fiber development
A_000807	alpha skeletal muscle	C	GO:0042643	actomyosin, actin part
A_000807	alpha skeletal muscle	P	GO:0030048	actin filament-based movement
A_000807	alpha skeletal muscle	P	GO:0009612	response to mechanical stimulus
A_000807	alpha skeletal muscle	P	GO:0009851	auxin biosynthetic process
A_000807	alpha skeletal muscle	P	GO:0043503	skeletal muscle fiber adaptation
A_000807	alpha skeletal muscle	P	GO:0055003	cardiac myofibril assembly
A_000807	alpha skeletal muscle	F	GO:0043531	ADP binding
A_000807	alpha skeletal muscle	P	GO:0006936	muscle contraction
A_000807	alpha skeletal muscle	C	GO:0005865	striated muscle thin filament
A_000807	alpha skeletal muscle	P	GO:0048545	response to steroid hormone stimulus
A_000807	alpha skeletal muscle	F	GO:0017022	myosin binding
A_000807	alpha skeletal muscle	P	GO:0030240	skeletal muscle thin filament assembly
A_000807	alpha skeletal muscle	P	GO:0055008	cardiac muscle tissue morphogenesis
A_000807	alpha skeletal muscle	C	GO:0031674	I band
A_000807	alpha skeletal muscle	P	GO:0006915	apoptosis
A_000807	alpha skeletal muscle	C	GO:0001725	stress fiber
A_000807	alpha skeletal muscle	P	GO:0009991	response to extracellular stimulus
A_000807	alpha skeletal muscle	P	GO:0016049	cell growth
A_000807	alpha skeletal muscle	F	GO:0016887	ATPase activity
A_000807	alpha skeletal muscle	F	GO:0005524	ATP binding
A_000807	alpha skeletal muscle	P	GO:0010226	response to lithium ion
A_000807	alpha skeletal muscle	F	GO:0005200	structural constituent of cytoskeleton
A_000807	alpha skeletal muscle	C	GO:0016459	myosin complex
A_000808	actin 1	C	GO:0005737	cytoplasm
A_000808	actin 1	P	GO:0009851	auxin biosynthetic process
A_000808	actin 1	C	GO:0005856	cytoskeleton
A_000808	actin 1	F	GO:0005515	protein binding
A_000808	actin 1	F	GO:0005524	ATP binding
A_000812	blastoderm specific protein	P	GO:0048190	wing disc dorsal/ventral pattern formation
A_000812	blastoderm specific protein	P	GO:0031532	actin cytoskeleton reorganization
A_000812	blastoderm specific protein	C	GO:0005813	centrosome
A_000812	blastoderm specific protein	P	GO:0016360	sensory organ precursor cell fate determination
A_000812	blastoderm specific protein	C	GO:0048471	perinuclear region of cytoplasm
A_000812	blastoderm specific protein	P	GO:0015031	protein transport
A_000812	blastoderm specific protein	C	GO:0043231	intracellular membrane-bounded organelle
A_000813	nuclear isoform d	P	GO:0048190	wing disc dorsal/ventral pattern formation
A_000813	nuclear isoform d	P	GO:0031532	actin cytoskeleton reorganization
A_000813	nuclear isoform d	C	GO:0005813	centrosome
A_000813	nuclear isoform d	P	GO:0016360	sensory organ precursor cell fate determination
A_000813	nuclear isoform d	C	GO:0048471	perinuclear region of cytoplasm
A_000813	nuclear isoform d	P	GO:0015031	protein transport
A_000813	nuclear isoform d	C	GO:0043231	intracellular membrane-bounded organelle
A_000814	nuclear isoform d	P	GO:0048190	wing disc dorsal/ventral pattern formation
A_000814	nuclear isoform d	F	GO:0008017	microtubule binding
A_000814	nuclear isoform d	C	GO:0005875	microtubule associated complex
A_000814	nuclear isoform d	P	GO:0031532	actin cytoskeleton reorganization
A_000814	nuclear isoform d	C	GO:0005813	centrosome
A_000814	nuclear isoform d	P	GO:0000915	cytokinesis, actomyosin contractile ring assembly
A_000814	nuclear isoform d	P	GO:0016360	sensory organ precursor cell fate determination
A_000814	nuclear isoform d	P	GO:0007017	microtubule-based process
A_000814	nuclear isoform d	C	GO:0048471	perinuclear region of cytoplasm
A_000814	nuclear isoform d	C	GO:0045298	tubulin complex
A_000814	nuclear isoform d	P	GO:0015031	protein transport
A_000814	nuclear isoform d	C	GO:0043231	intracellular membrane-bounded organelle
A_000833	protease inhibitor epi11	F	GO:0005515	protein binding
A_000834	kazal-type proteinase inhibitor	F	GO:0005515	protein binding
A_000840	zinc finger	C	GO:0005622	intracellular
A_000840	zinc finger	F	GO:0008270	zinc ion binding
A_000858	regulator of telomere elongation helicase 1 rtel1	F	GO:0003676	nucleic acid binding
A_000858	regulator of telomere elongation helicase 1 rtel1	F	GO:0004003	ATP-dependent DNA helicase activity
A_000858	regulator of telomere elongation helicase 1 rtel1	F	GO:0005524	ATP binding
A_000858	regulator of telomere elongation helicase 1 rtel1	P	GO:0010569	regulation of double-strand break repair via homologous recombination
A_000858	regulator of telomere elongation helicase 1 rtel1	C	GO:0005634	nucleus
A_000858	regulator of telomere elongation helicase 1 rtel1	C	GO:0005657	replication fork
A_000872	ryanodine receptor	F	GO:0004872	receptor activity
A_000872	ryanodine receptor	F	GO:0005219	ryanodine-sensitive calcium-release channel activity
A_000872	ryanodine receptor	P	GO:0006816	calcium ion transport
A_000872	ryanodine receptor	P	GO:0006874	cellular calcium ion homeostasis
A_000872	ryanodine receptor	P	GO:0055085	transmembrane transport
A_000872	ryanodine receptor	F	GO:0005509	calcium ion binding
A_000872	ryanodine receptor	C	GO:0016021	integral to membrane
A_000872	ryanodine receptor	P	GO:0007165	signal transduction
A_000872	ryanodine receptor	C	GO:0005622	intracellular
A_000873	ryanodine receptor	F	GO:0004872	receptor activity
A_000873	ryanodine receptor	F	GO:0005219	ryanodine-sensitive calcium-release channel activity
A_000873	ryanodine receptor	P	GO:0006816	calcium ion transport
A_000873	ryanodine receptor	P	GO:0006874	cellular calcium ion homeostasis
A_000873	ryanodine receptor	P	GO:0055085	transmembrane transport
A_000873	ryanodine receptor	F	GO:0005509	calcium ion binding
A_000873	ryanodine receptor	C	GO:0016021	integral to membrane
A_000873	ryanodine receptor	P	GO:0007165	signal transduction
A_000873	ryanodine receptor	C	GO:0005622	intracellular
A_000874	14-3-3 zeta	C	GO:0005737	cytoplasm
A_000874	14-3-3 zeta	F	GO:0019904	protein domain specific binding
A_000875	14-3-3 zeta	C	GO:0005737	cytoplasm
A_000875	14-3-3 zeta	F	GO:0019904	protein domain specific binding
A_000876	heat shock protein 90	C	GO:0005829	cytosol
A_000876	heat shock protein 90	P	GO:0042026	protein refolding
A_000876	heat shock protein 90	P	GO:0006839	mitochondrial transport
A_000876	heat shock protein 90	F	GO:0030235	nitric-oxide synthase regulator activity
A_000876	heat shock protein 90	P	GO:0070096	mitochondrial outer membrane translocase complex assembly
A_000876	heat shock protein 90	C	GO:0042470	melanosome
A_000876	heat shock protein 90	F	GO:0005524	ATP binding
A_000876	heat shock protein 90	F	GO:0030911	TPR domain binding
A_000876	heat shock protein 90	P	GO:0007165	signal transduction
A_000876	heat shock protein 90	F	GO:0051082	unfolded protein binding
A_000876	heat shock protein 90	P	GO:0006986	response to unfolded protein
A_000876	heat shock protein 90	P	GO:0045429	positive regulation of nitric oxide biosynthetic process
A_000876	heat shock protein 90	F	GO:0042803	protein homodimerization activity
A_000876	heat shock protein 90	P	GO:0034619	cellular chaperone-mediated protein complex assembly
A_000877	heat shock protein 90	C	GO:0005829	cytosol
A_000877	heat shock protein 90	P	GO:0042026	protein refolding
A_000877	heat shock protein 90	P	GO:0006839	mitochondrial transport
A_000877	heat shock protein 90	F	GO:0030235	nitric-oxide synthase regulator activity
A_000877	heat shock protein 90	P	GO:0070096	mitochondrial outer membrane translocase complex assembly
A_000877	heat shock protein 90	C	GO:0042470	melanosome
A_000877	heat shock protein 90	F	GO:0005524	ATP binding
A_000877	heat shock protein 90	F	GO:0030911	TPR domain binding
A_000877	heat shock protein 90	P	GO:0007165	signal transduction
A_000877	heat shock protein 90	F	GO:0051082	unfolded protein binding
A_000877	heat shock protein 90	P	GO:0006986	response to unfolded protein
A_000877	heat shock protein 90	P	GO:0045429	positive regulation of nitric oxide biosynthetic process
A_000877	heat shock protein 90	F	GO:0042803	protein homodimerization activity
A_000877	heat shock protein 90	P	GO:0034619	cellular chaperone-mediated protein complex assembly
A_000880	glutamate dehydrogenase	C	GO:0009331	glycerol-3-phosphate dehydrogenase complex
A_000880	glutamate dehydrogenase	P	GO:0007629	flight behavior
A_000880	glutamate dehydrogenase	F	GO:0004353	glutamate dehydrogenase [NAD(P)+] activity
A_000880	glutamate dehydrogenase	P	GO:0046168	glycerol-3-phosphate catabolic process
A_000880	glutamate dehydrogenase	C	GO:0005759	mitochondrial matrix
A_000880	glutamate dehydrogenase	P	GO:0006127	glycerophosphate shuttle
A_000880	glutamate dehydrogenase	P	GO:0046693	sperm storage
A_000880	glutamate dehydrogenase	F	GO:0004367	glycerol-3-phosphate dehydrogenase (NAD+) activity
A_000880	glutamate dehydrogenase	C	GO:0005576	extracellular region
A_000880	glutamate dehydrogenase	F	GO:0050660	FAD binding
A_000880	glutamate dehydrogenase	F	GO:0051287	NAD or NADH binding
A_000880	glutamate dehydrogenase	F	GO:0004344	glucose dehydrogenase activity
A_000880	glutamate dehydrogenase	P	GO:0008364	pupal chitin-based cuticle development
A_000880	glutamate dehydrogenase	P	GO:0009060	aerobic respiration
A_000880	glutamate dehydrogenase	P	GO:0006116	NADH oxidation
A_000880	glutamate dehydrogenase	F	GO:0004352	glutamate dehydrogenase activity
A_000880	glutamate dehydrogenase	P	GO:0006641	triglyceride metabolic process
A_000880	glutamate dehydrogenase	F	GO:0042803	protein homodimerization activity
A_000880	glutamate dehydrogenase	C	GO:0005811	lipid particle
A_000880	glutamate dehydrogenase	P	GO:0019551	glutamate catabolic process to 2-oxoglutarate
A_000880	glutamate dehydrogenase	P	GO:0006118	electron transport
A_000880	glutamate dehydrogenase	P	GO:0006525	arginine metabolic process
A_000880	glutamate dehydrogenase	P	GO:0006541	glutamine metabolic process
A_000880	glutamate dehydrogenase	P	GO:0006560	proline metabolic process
A_000880	glutamate dehydrogenase	P	GO:0006098	pentose-phosphate shunt
A_000881	glutamate dehydrogenase	C	GO:0009331	glycerol-3-phosphate dehydrogenase complex
A_000881	glutamate dehydrogenase	P	GO:0007629	flight behavior
A_000881	glutamate dehydrogenase	F	GO:0004353	glutamate dehydrogenase [NAD(P)+] activity
A_000881	glutamate dehydrogenase	P	GO:0046168	glycerol-3-phosphate catabolic process
A_000881	glutamate dehydrogenase	C	GO:0005759	mitochondrial matrix
A_000881	glutamate dehydrogenase	P	GO:0006127	glycerophosphate shuttle
A_000881	glutamate dehydrogenase	P	GO:0046693	sperm storage
A_000881	glutamate dehydrogenase	F	GO:0004367	glycerol-3-phosphate dehydrogenase (NAD+) activity
A_000881	glutamate dehydrogenase	C	GO:0005576	extracellular region
A_000881	glutamate dehydrogenase	F	GO:0050660	FAD binding
A_000881	glutamate dehydrogenase	F	GO:0051287	NAD or NADH binding
A_000881	glutamate dehydrogenase	F	GO:0004344	glucose dehydrogenase activity
A_000881	glutamate dehydrogenase	P	GO:0008364	pupal chitin-based cuticle development
A_000881	glutamate dehydrogenase	P	GO:0009060	aerobic respiration
A_000881	glutamate dehydrogenase	P	GO:0006116	NADH oxidation
A_000881	glutamate dehydrogenase	F	GO:0004352	glutamate dehydrogenase activity
A_000881	glutamate dehydrogenase	P	GO:0006641	triglyceride metabolic process
A_000881	glutamate dehydrogenase	F	GO:0042803	protein homodimerization activity
A_000881	glutamate dehydrogenase	C	GO:0005811	lipid particle
A_000881	glutamate dehydrogenase	P	GO:0019551	glutamate catabolic process to 2-oxoglutarate
A_000881	glutamate dehydrogenase	P	GO:0006118	electron transport
A_000881	glutamate dehydrogenase	P	GO:0006525	arginine metabolic process
A_000881	glutamate dehydrogenase	P	GO:0006541	glutamine metabolic process
A_000881	glutamate dehydrogenase	P	GO:0006560	proline metabolic process
A_000881	glutamate dehydrogenase	P	GO:0006098	pentose-phosphate shunt
A_000882	cytoplasmic dynein 1 intermediate chain 2-like	P	GO:0007018	microtubule-based movement
A_000882	cytoplasmic dynein 1 intermediate chain 2-like	C	GO:0005869	dynactin complex
A_000882	cytoplasmic dynein 1 intermediate chain 2-like	F	GO:0005515	protein binding
A_000882	cytoplasmic dynein 1 intermediate chain 2-like	P	GO:0007155	cell adhesion
A_000882	cytoplasmic dynein 1 intermediate chain 2-like	C	GO:0005829	cytosol
A_000882	cytoplasmic dynein 1 intermediate chain 2-like	C	GO:0005868	cytoplasmic dynein complex
A_000882	cytoplasmic dynein 1 intermediate chain 2-like	F	GO:0003777	microtubule motor activity
A_000882	cytoplasmic dynein 1 intermediate chain 2-like	C	GO:0005874	microtubule
A_000883	cytoplasmic dynein 1 intermediate chain 2	P	GO:0007018	microtubule-based movement
A_000883	cytoplasmic dynein 1 intermediate chain 2	C	GO:0005869	dynactin complex
A_000883	cytoplasmic dynein 1 intermediate chain 2	F	GO:0005515	protein binding
A_000883	cytoplasmic dynein 1 intermediate chain 2	C	GO:0005829	cytosol
A_000883	cytoplasmic dynein 1 intermediate chain 2	C	GO:0005868	cytoplasmic dynein complex
A_000883	cytoplasmic dynein 1 intermediate chain 2	F	GO:0003777	microtubule motor activity
A_000883	cytoplasmic dynein 1 intermediate chain 2	C	GO:0005874	microtubule
A_000892	leucine-rich repeat-containing protein 20	F	GO:0005515	protein binding
A_000893	leucine-rich repeat-containing protein 20	F	GO:0005515	protein binding
A_000894	cathepsin f-like cysteine protease	P	GO:0006508	proteolysis
A_000894	cathepsin f-like cysteine protease	P	GO:0048102	autophagic cell death
A_000894	cathepsin f-like cysteine protease	F	GO:0004197	cysteine-type endopeptidase activity
A_000895	cysteine proteinase cg12163	P	GO:0006508	proteolysis
A_000895	cysteine proteinase cg12163	P	GO:0048102	autophagic cell death
A_000895	cysteine proteinase cg12163	F	GO:0004197	cysteine-type endopeptidase activity
A_000905	immunity adhesion receptor cd209l2	F	GO:0005537	mannose binding
A_000906	immunity adhesion receptor cd209l2	F	GO:0005537	mannose binding
A_000909	low density lipoprotein receptor adaptor protein 1	C	GO:0005829	cytosol
A_000909	low density lipoprotein receptor adaptor protein 1	P	GO:0043393	regulation of protein binding
A_000909	low density lipoprotein receptor adaptor protein 1	C	GO:0009925	basal plasma membrane
A_000909	low density lipoprotein receptor adaptor protein 1	P	GO:0048260	positive regulation of receptor-mediated endocytosis
A_000909	low density lipoprotein receptor adaptor protein 1	F	GO:0008022	protein C-terminus binding
A_000909	low density lipoprotein receptor adaptor protein 1	F	GO:0001784	phosphotyrosine binding
A_000909	low density lipoprotein receptor adaptor protein 1	F	GO:0030276	clathrin binding
A_000909	low density lipoprotein receptor adaptor protein 1	C	GO:0005769	early endosome
A_000909	low density lipoprotein receptor adaptor protein 1	C	GO:0030122	AP-2 adaptor complex
A_000909	low density lipoprotein receptor adaptor protein 1	F	GO:0030159	receptor signaling complex scaffold activity
A_000909	low density lipoprotein receptor adaptor protein 1	P	GO:0042632	cholesterol homeostasis
A_000909	low density lipoprotein receptor adaptor protein 1	P	GO:0008202	steroid metabolic process
A_000909	low density lipoprotein receptor adaptor protein 1	C	GO:0030121	AP-1 adaptor complex
A_000909	low density lipoprotein receptor adaptor protein 1	P	GO:0007165	signal transduction
A_000910	low density lipoprotein receptor adaptor protein 1	C	GO:0005829	cytosol
A_000910	low density lipoprotein receptor adaptor protein 1	P	GO:0043393	regulation of protein binding
A_000910	low density lipoprotein receptor adaptor protein 1	C	GO:0009925	basal plasma membrane
A_000910	low density lipoprotein receptor adaptor protein 1	P	GO:0048260	positive regulation of receptor-mediated endocytosis
A_000910	low density lipoprotein receptor adaptor protein 1	F	GO:0008022	protein C-terminus binding
A_000910	low density lipoprotein receptor adaptor protein 1	F	GO:0001784	phosphotyrosine binding
A_000910	low density lipoprotein receptor adaptor protein 1	F	GO:0030276	clathrin binding
A_000910	low density lipoprotein receptor adaptor protein 1	C	GO:0005769	early endosome
A_000910	low density lipoprotein receptor adaptor protein 1	C	GO:0030122	AP-2 adaptor complex
A_000910	low density lipoprotein receptor adaptor protein 1	F	GO:0030159	receptor signaling complex scaffold activity
A_000910	low density lipoprotein receptor adaptor protein 1	P	GO:0042632	cholesterol homeostasis
A_000910	low density lipoprotein receptor adaptor protein 1	P	GO:0008202	steroid metabolic process
A_000910	low density lipoprotein receptor adaptor protein 1	C	GO:0030121	AP-1 adaptor complex
A_000910	low density lipoprotein receptor adaptor protein 1	P	GO:0007165	signal transduction
A_000912	phosphoglucose isomerase	C	GO:0005737	cytoplasm
A_000912	phosphoglucose isomerase	P	GO:0006094	gluconeogenesis
A_000912	phosphoglucose isomerase	F	GO:0004347	glucose-6-phosphate isomerase activity
A_000912	phosphoglucose isomerase	P	GO:0006096	glycolysis
A_000912	phosphoglucose isomerase	P	GO:0005982	starch metabolic process
A_000912	phosphoglucose isomerase	P	GO:0005985	sucrose metabolic process
A_000912	phosphoglucose isomerase	P	GO:0006098	pentose-phosphate shunt
A_000915	isoform b	F	GO:0005515	protein binding
A_000915	isoform b	C	GO:0035060	brahma complex
A_000915	isoform b	P	GO:0045893	positive regulation of transcription, DNA-dependent
A_000916	isoform a	P	GO:0009987	cellular process
A_000916	isoform a	C	GO:0016585	chromatin remodeling complex
A_000916	isoform a	F	GO:0005515	protein binding
A_000918	dosage compensation regulatory complex	P	GO:0040008	regulation of growth
A_000918	dosage compensation regulatory complex	P	GO:0043967	histone H4 acetylation
A_000918	dosage compensation regulatory complex	F	GO:0047485	protein N-terminus binding
A_000918	dosage compensation regulatory complex	P	GO:0006281	DNA repair
A_000918	dosage compensation regulatory complex	P	GO:0043968	histone H2A acetylation
A_000918	dosage compensation regulatory complex	P	GO:0045449	regulation of transcription
A_000918	dosage compensation regulatory complex	P	GO:0016575	histone deacetylation
A_000918	dosage compensation regulatory complex	C	GO:0035267	NuA4 histone acetyltransferase complex
A_000918	dosage compensation regulatory complex	P	GO:0008283	cell proliferation
A_000918	dosage compensation regulatory complex	F	GO:0003682	chromatin binding
A_000918	dosage compensation regulatory complex	C	GO:0016580	Sin3 complex
A_000918	dosage compensation regulatory complex	P	GO:0006338	chromatin remodeling
A_000933	at rich interactive domain 1a (swi1 like)	C	GO:0071564	npBAF complex
A_000933	at rich interactive domain 1a (swi1 like)	P	GO:0006325	chromatin organization
A_000933	at rich interactive domain 1a (swi1 like)	C	GO:0016514	SWI/SNF complex
A_000933	at rich interactive domain 1a (swi1 like)	C	GO:0071565	nBAF complex
A_000940	wd repeat domain phosphoinositide-interacting protein 2	C	GO:0043234	protein complex
A_000941	wd repeat domain phosphoinositide-interacting protein 2-like	C	GO:0043234	protein complex
A_000962	null	F	GO:0005524	ATP binding
A_000962	null	P	GO:0006468	protein amino acid phosphorylation
A_000962	null	F	GO:0004674	protein serine/threonine kinase activity
A_000962	null	F	GO:0005515	protein binding
A_000966	na+ k+ atpase alpha subunit	P	GO:0008340	determination of adult lifespan
A_000966	na+ k+ atpase alpha subunit	P	GO:0035158	regulation of tube diameter, open tracheal system
A_000966	na+ k+ atpase alpha subunit	P	GO:0008360	regulation of cell shape
A_000966	na+ k+ atpase alpha subunit	P	GO:0035159	regulation of tube length, open tracheal system
A_000966	na+ k+ atpase alpha subunit	P	GO:0019991	septate junction assembly
A_000966	na+ k+ atpase alpha subunit	P	GO:0009612	response to mechanical stimulus
A_000966	na+ k+ atpase alpha subunit	P	GO:0009851	auxin biosynthetic process
A_000966	na+ k+ atpase alpha subunit	P	GO:0006754	ATP biosynthetic process
A_000966	na+ k+ atpase alpha subunit	F	GO:0005391	sodium:potassium-exchanging ATPase activity
A_000966	na+ k+ atpase alpha subunit	P	GO:0001700	embryonic development via the syncytial blastoderm
A_000966	na+ k+ atpase alpha subunit	C	GO:0005918	septate junction
A_000966	na+ k+ atpase alpha subunit	F	GO:0015077	monovalent inorganic cation transmembrane transporter activity
A_000966	na+ k+ atpase alpha subunit	C	GO:0005890	sodium:potassium-exchanging ATPase complex
A_000966	na+ k+ atpase alpha subunit	P	GO:0009266	response to temperature stimulus
A_000966	na+ k+ atpase alpha subunit	C	GO:0005634	nucleus
A_000966	na+ k+ atpase alpha subunit	F	GO:0005524	ATP binding
A_000966	na+ k+ atpase alpha subunit	P	GO:0050905	neuromuscular process
A_000966	na+ k+ atpase alpha subunit	P	GO:0001894	tissue homeostasis
A_000966	na+ k+ atpase alpha subunit	P	GO:0008344	adult locomotory behavior
A_000966	na+ k+ atpase alpha subunit	P	GO:0006813	potassium ion transport
A_000966	na+ k+ atpase alpha subunit	P	GO:0006814	sodium ion transport
A_000966	na+ k+ atpase alpha subunit	F	GO:0046872	metal ion binding
A_000967	na+ k+ atpase alpha subunit	P	GO:0008340	determination of adult lifespan
A_000967	na+ k+ atpase alpha subunit	P	GO:0035158	regulation of tube diameter, open tracheal system
A_000967	na+ k+ atpase alpha subunit	P	GO:0008360	regulation of cell shape
A_000967	na+ k+ atpase alpha subunit	P	GO:0035159	regulation of tube length, open tracheal system
A_000967	na+ k+ atpase alpha subunit	P	GO:0019991	septate junction assembly
A_000967	na+ k+ atpase alpha subunit	P	GO:0009612	response to mechanical stimulus
A_000967	na+ k+ atpase alpha subunit	P	GO:0009851	auxin biosynthetic process
A_000967	na+ k+ atpase alpha subunit	P	GO:0006754	ATP biosynthetic process
A_000967	na+ k+ atpase alpha subunit	F	GO:0005391	sodium:potassium-exchanging ATPase activity
A_000967	na+ k+ atpase alpha subunit	P	GO:0001700	embryonic development via the syncytial blastoderm
A_000967	na+ k+ atpase alpha subunit	C	GO:0005918	septate junction
A_000967	na+ k+ atpase alpha subunit	F	GO:0015077	monovalent inorganic cation transmembrane transporter activity
A_000967	na+ k+ atpase alpha subunit	C	GO:0005890	sodium:potassium-exchanging ATPase complex
A_000967	na+ k+ atpase alpha subunit	P	GO:0009266	response to temperature stimulus
A_000967	na+ k+ atpase alpha subunit	C	GO:0005634	nucleus
A_000967	na+ k+ atpase alpha subunit	F	GO:0005524	ATP binding
A_000967	na+ k+ atpase alpha subunit	P	GO:0050905	neuromuscular process
A_000967	na+ k+ atpase alpha subunit	P	GO:0001894	tissue homeostasis
A_000967	na+ k+ atpase alpha subunit	P	GO:0008344	adult locomotory behavior
A_000967	na+ k+ atpase alpha subunit	P	GO:0006813	potassium ion transport
A_000967	na+ k+ atpase alpha subunit	P	GO:0006814	sodium ion transport
A_000967	na+ k+ atpase alpha subunit	F	GO:0046872	metal ion binding
A_000968	myosin heavy nonmuscle or smooth muscle	F	GO:0003779	actin binding
A_000968	myosin heavy nonmuscle or smooth muscle	C	GO:0016459	myosin complex
A_000968	myosin heavy nonmuscle or smooth muscle	F	GO:0005524	ATP binding
A_000968	myosin heavy nonmuscle or smooth muscle	F	GO:0003774	motor activity
A_000969	myosin heavy nonmuscle or smooth muscle	P	GO:0046664	dorsal closure, amnioserosa morphology change
A_000969	myosin heavy nonmuscle or smooth muscle	P	GO:0045200	establishment of neuroblast polarity
A_000969	myosin heavy nonmuscle or smooth muscle	C	GO:0016461	unconventional myosin complex
A_000969	myosin heavy nonmuscle or smooth muscle	P	GO:0031036	myosin II filament assembly
A_000969	myosin heavy nonmuscle or smooth muscle	C	GO:0016460	myosin II complex
A_000969	myosin heavy nonmuscle or smooth muscle	P	GO:0007409	axonogenesis
A_000969	myosin heavy nonmuscle or smooth muscle	P	GO:0035072	ecdysone-mediated induction of salivary gland cell autophagic cell death
A_000969	myosin heavy nonmuscle or smooth muscle	P	GO:0007443	Malpighian tubule morphogenesis
A_000969	myosin heavy nonmuscle or smooth muscle	P	GO:0007395	dorsal closure, spreading of leading edge cells
A_000969	myosin heavy nonmuscle or smooth muscle	P	GO:0045214	sarcomere organization
A_000969	myosin heavy nonmuscle or smooth muscle	P	GO:0035017	cuticle pattern formation
A_000969	myosin heavy nonmuscle or smooth muscle	C	GO:0016021	integral to membrane
A_000969	myosin heavy nonmuscle or smooth muscle	P	GO:0006936	muscle contraction
A_000969	myosin heavy nonmuscle or smooth muscle	P	GO:0007297	ovarian follicle cell migration
A_000969	myosin heavy nonmuscle or smooth muscle	P	GO:0046663	dorsal closure, leading edge cell differentiation
A_000969	myosin heavy nonmuscle or smooth muscle	F	GO:0003779	actin binding
A_000969	myosin heavy nonmuscle or smooth muscle	P	GO:0001736	establishment of planar polarity
A_000969	myosin heavy nonmuscle or smooth muscle	F	GO:0032027	myosin light chain binding
A_000969	myosin heavy nonmuscle or smooth muscle	P	GO:0008258	head involution
A_000969	myosin heavy nonmuscle or smooth muscle	P	GO:0051259	protein oligomerization
A_000969	myosin heavy nonmuscle or smooth muscle	P	GO:0016203	muscle attachment
A_000969	myosin heavy nonmuscle or smooth muscle	C	GO:0032154	cleavage furrow
A_000969	myosin heavy nonmuscle or smooth muscle	C	GO:0045179	apical cortex
A_000969	myosin heavy nonmuscle or smooth muscle	F	GO:0003774	motor activity
A_000969	myosin heavy nonmuscle or smooth muscle	P	GO:0045184	establishment of protein localization
A_000969	myosin heavy nonmuscle or smooth muscle	P	GO:0035317	imaginal disc-derived wing hair organization
A_000969	myosin heavy nonmuscle or smooth muscle	C	GO:0030018	Z disc
A_000969	myosin heavy nonmuscle or smooth muscle	F	GO:0042623	ATPase activity, coupled
A_000969	myosin heavy nonmuscle or smooth muscle	C	GO:0005886	plasma membrane
A_000969	myosin heavy nonmuscle or smooth muscle	F	GO:0005524	ATP binding
A_000969	myosin heavy nonmuscle or smooth muscle	P	GO:0000910	cytokinesis
A_000970	sodium-calcium exchanger	P	GO:0009749	response to glucose stimulus
A_000970	sodium-calcium exchanger	C	GO:0043197	dendritic spine
A_000970	sodium-calcium exchanger	F	GO:0005515	protein binding
A_000970	sodium-calcium exchanger	P	GO:0007602	phototransduction
A_000970	sodium-calcium exchanger	P	GO:0042542	response to hydrogen peroxide
A_000970	sodium-calcium exchanger	P	GO:0033198	response to ATP
A_000970	sodium-calcium exchanger	P	GO:0060402	calcium ion transport into cytosol
A_000970	sodium-calcium exchanger	P	GO:0051924	regulation of calcium ion transport
A_000970	sodium-calcium exchanger	F	GO:0005432	calcium:sodium antiporter activity
A_000970	sodium-calcium exchanger	C	GO:0005874	microtubule
A_000970	sodium-calcium exchanger	P	GO:0042493	response to drug
A_000970	sodium-calcium exchanger	P	GO:0071320	cellular response to cAMP
A_000970	sodium-calcium exchanger	C	GO:0030315	T-tubule
A_000970	sodium-calcium exchanger	C	GO:0005901	caveola
A_000970	sodium-calcium exchanger	P	GO:0021537	telencephalon development
A_000970	sodium-calcium exchanger	P	GO:0002028	regulation of sodium ion transport
A_000970	sodium-calcium exchanger	P	GO:0007584	response to nutrient
A_000970	sodium-calcium exchanger	C	GO:0005739	mitochondrion
A_000974	isoform c	P	GO:0009851	auxin biosynthetic process
A_000974	isoform c	C	GO:0005945	6-phosphofructokinase complex
A_000974	isoform c	F	GO:0003872	6-phosphofructokinase activity
A_000974	isoform c	F	GO:0003677	DNA binding
A_000974	isoform c	C	GO:0005700	polytene chromosome
A_000974	isoform c	F	GO:0005515	protein binding
A_000974	isoform c	F	GO:0000166	nucleotide binding
A_000974	isoform c	P	GO:0006096	glycolysis
A_000974	isoform c	P	GO:0006338	chromatin remodeling
A_000974	isoform c	C	GO:0005634	nucleus
A_000974	isoform c	P	GO:0006000	fructose metabolic process
A_000974	isoform c	P	GO:0006012	galactose metabolic process
A_000974	isoform c	P	GO:0006013	mannose metabolic process
A_000974	isoform c	P	GO:0006094	gluconeogenesis
A_000974	isoform c	P	GO:0006098	pentose-phosphate shunt
A_000975	isoform c	P	GO:0009851	auxin biosynthetic process
A_000975	isoform c	C	GO:0005945	6-phosphofructokinase complex
A_000975	isoform c	F	GO:0003872	6-phosphofructokinase activity
A_000975	isoform c	F	GO:0003677	DNA binding
A_000975	isoform c	C	GO:0005700	polytene chromosome
A_000975	isoform c	F	GO:0005515	protein binding
A_000975	isoform c	F	GO:0000166	nucleotide binding
A_000975	isoform c	P	GO:0006096	glycolysis
A_000975	isoform c	P	GO:0006338	chromatin remodeling
A_000975	isoform c	C	GO:0005634	nucleus
A_000975	isoform c	P	GO:0006000	fructose metabolic process
A_000975	isoform c	P	GO:0006012	galactose metabolic process
A_000975	isoform c	P	GO:0006013	mannose metabolic process
A_000975	isoform c	P	GO:0006094	gluconeogenesis
A_000975	isoform c	P	GO:0006098	pentose-phosphate shunt
A_000977	set and mynd domain-containing protein 3	F	GO:0008270	zinc ion binding
A_000978	calpain b	C	GO:0016020	membrane
A_000978	calpain b	C	GO:0005737	cytoplasm
A_000978	calpain b	P	GO:0006508	proteolysis
A_000978	calpain b	F	GO:0004198	calcium-dependent cysteine-type endopeptidase activity
A_000978	calpain b	F	GO:0005509	calcium ion binding
A_000978	calpain b	P	GO:0016540	protein autoprocessing
A_000979	calpain b	C	GO:0016020	membrane
A_000979	calpain b	C	GO:0005737	cytoplasm
A_000979	calpain b	P	GO:0006508	proteolysis
A_000979	calpain b	F	GO:0004198	calcium-dependent cysteine-type endopeptidase activity
A_000979	calpain b	F	GO:0005509	calcium ion binding
A_000979	calpain b	P	GO:0016540	protein autoprocessing
A_000980	null	F	GO:0005201	extracellular matrix structural constituent
A_000980	null	C	GO:0005581	collagen
A_000982	high density lipoprotein binding protein	C	GO:0005737	cytoplasm
A_000982	high density lipoprotein binding protein	F	GO:0008289	lipid binding
A_000982	high density lipoprotein binding protein	C	GO:0005886	plasma membrane
A_000982	high density lipoprotein binding protein	F	GO:0005515	protein binding
A_000982	high density lipoprotein binding protein	P	GO:0006810	transport
A_000982	high density lipoprotein binding protein	P	GO:0008202	steroid metabolic process
A_000982	high density lipoprotein binding protein	F	GO:0003723	RNA binding
A_000984	10-formyltetrahydrofolate dehydrogenase	F	GO:0000036	acyl carrier activity
A_000984	10-formyltetrahydrofolate dehydrogenase	F	GO:0016742	hydroxymethyl-, formyl- and related transferase activity
A_000984	10-formyltetrahydrofolate dehydrogenase	P	GO:0006730	one-carbon metabolic process
A_000984	10-formyltetrahydrofolate dehydrogenase	P	GO:0055114	oxidation reduction
A_000984	10-formyltetrahydrofolate dehydrogenase	F	GO:0016155	formyltetrahydrofolate dehydrogenase activity
A_000984	10-formyltetrahydrofolate dehydrogenase	F	GO:0048037	cofactor binding
A_000984	10-formyltetrahydrofolate dehydrogenase	P	GO:0009258	10-formyltetrahydrofolate catabolic process
A_000984	10-formyltetrahydrofolate dehydrogenase	C	GO:0005739	mitochondrion
A_000984	10-formyltetrahydrofolate dehydrogenase	P	GO:0006810	transport
A_000984	10-formyltetrahydrofolate dehydrogenase	P	GO:0042967	acyl-carrier-protein biosynthetic process
A_000985	10-formyltetrahydrofolate dehydrogenase	F	GO:0000036	acyl carrier activity
A_000985	10-formyltetrahydrofolate dehydrogenase	F	GO:0016742	hydroxymethyl-, formyl- and related transferase activity
A_000985	10-formyltetrahydrofolate dehydrogenase	P	GO:0006730	one-carbon metabolic process
A_000985	10-formyltetrahydrofolate dehydrogenase	P	GO:0055114	oxidation reduction
A_000985	10-formyltetrahydrofolate dehydrogenase	F	GO:0016155	formyltetrahydrofolate dehydrogenase activity
A_000985	10-formyltetrahydrofolate dehydrogenase	F	GO:0048037	cofactor binding
A_000985	10-formyltetrahydrofolate dehydrogenase	P	GO:0009258	10-formyltetrahydrofolate catabolic process
A_000985	10-formyltetrahydrofolate dehydrogenase	C	GO:0005739	mitochondrion
A_000985	10-formyltetrahydrofolate dehydrogenase	P	GO:0006810	transport
A_000985	10-formyltetrahydrofolate dehydrogenase	P	GO:0042967	acyl-carrier-protein biosynthetic process
A_000986	uncharacterized protein c6orf168	P	GO:0007409	axonogenesis
A_000988	integrin beta subunit	C	GO:0005925	focal adhesion
A_000988	integrin beta subunit	P	GO:0007411	axon guidance
A_000988	integrin beta subunit	F	GO:0050839	cell adhesion molecule binding
[truncated: 17,442 more rows]
