# Supplementary material for: Transcriptomics of a Giant Freshwater Prawn (Macrobrachium rosenbergii): De Novo Assembly, Annotation and Marker Discovery
Source: PLoS One. 2011 Dec 8;6(12):e27938. doi: 10.1371/journal.pone.0027938 (PMC3234237; doi:10.1371/journal.pone.0027938)
Supplement: Table S3 — KEGG summary of M . rosenbergii contig sequences. (XLSX) [file pone.0027938.s003.xlsx]

## Sheet: Final GFP KEGG Map
KEEG Pathway	KEGG Pathway Map ID	Sequences in Pathway	Enzyme	Ezyme ID	Numner of Seqences	Sequence IDs
C5-Branched dibasic acid metabolism	path:map00660	4	succinate---CoA ligase (ADP-forming)	ec:6.2.1.5	4	A_002839, A_003178, A_007935, A_008074
Glycolysis / Gluconeogenesis	path:map00010	36	alcohol dehydrogenase	ec:1.1.1.1	1	A_001142
Glycolysis / Gluconeogenesis	path:map00010	36	6-phosphofructokinase	ec:2.7.1.11	2	A_000974, A_000975
Glycolysis / Gluconeogenesis	path:map00010	36	pyruvate dehydrogenase (acetyl-transferring)	ec:1.2.4.1	2	A_002810, A_002985
Glycolysis / Gluconeogenesis	path:map00010	36	phosphopyruvate hydratase	ec:4.2.1.11	1	A_002358
Glycolysis / Gluconeogenesis	path:map00010	36	dihydrolipoyl dehydrogenase	ec:1.8.1.4	1	A_002372
Glycolysis / Gluconeogenesis	path:map00010	36	phosphoenolpyruvate carboxykinase (GTP)	ec:4.1.1.32	5	A_001991, A_001992, A_002211, A_003244, A_004433
Glycolysis / Gluconeogenesis	path:map00010	36	fructose-bisphosphatase	ec:3.1.3.11	1	A_002714
Glycolysis / Gluconeogenesis	path:map00010	36	glyceraldehyde-3-phosphate dehydrogenase (phosphorylating)	ec:1.2.1.12	2	A_002524, A_007882
Glycolysis / Gluconeogenesis	path:map00010	36	fructose-bisphosphate aldolase	ec:4.1.2.13	7	A_001066, A_001067, A_001742, A_001989, A_001990, A_002243, A_008177
Glycolysis / Gluconeogenesis	path:map00010	36	L-lactate dehydrogenase	ec:1.1.1.27	3	A_001088, A_001089, A_003718
Glycolysis / Gluconeogenesis	path:map00010	36	glucose-6-phosphate isomerase	ec:5.3.1.9	1	A_000912
Glycolysis / Gluconeogenesis	path:map00010	36	triose-phosphate isomerase	ec:5.3.1.1	3	A_003219, A_005270, A_007624
Glycolysis / Gluconeogenesis	path:map00010	36	phosphoglycerate kinase	ec:2.7.2.3	1	A_002468
Glycolysis / Gluconeogenesis	path:map00010	36	aldehyde dehydrogenase [NAD(P)+]	ec:1.2.1.5	2	A_002417, A_003438
Glycolysis / Gluconeogenesis	path:map00010	36	aldehyde dehydrogenase (NAD+)	ec:1.2.1.3	2	A_002460, A_003195
Glycolysis / Gluconeogenesis	path:map00010	36	pyruvate kinase	ec:2.7.1.40	2	A_001017, A_001018
Ether lipid metabolism	path:map00565	3	ethanolaminephosphotransferase	ec:2.7.8.1	1	A_004951
Ether lipid metabolism	path:map00565	3	phospholipase A2	ec:3.1.1.4	1	A_002701
Ether lipid metabolism	path:map00565	3	phospholipase D	ec:3.1.4.4	1	A_005842
Starch and sucrose metabolism	path:map00500	11	alpha-glucosidase	ec:3.2.1.20	1	A_003932
Starch and sucrose metabolism	path:map00500	11	4-alpha-glucanotransferase	ec:2.4.1.25	1	A_002626
Starch and sucrose metabolism	path:map00500	11	glucuronosyltransferase	ec:2.4.1.17	7	A_000022, A_000024, A_000409, A_000763, A_000764, A_000765, A_000766
Starch and sucrose metabolism	path:map00500	11	UDP-glucose 6-dehydrogenase	ec:1.1.1.22	1	A_006668
Starch and sucrose metabolism	path:map00500	11	glucose-6-phosphate isomerase	ec:5.3.1.9	1	A_000912
Glycerophospholipid metabolism	path:map00564	11	choline kinase	ec:2.7.1.32	1	A_002533
Glycerophospholipid metabolism	path:map00564	11	glycerol-3-phosphate dehydrogenase (NAD+)	ec:1.1.1.8	4	A_000880, A_000881, A_001228, A_001229
Glycerophospholipid metabolism	path:map00564	11	ethanolamine-phosphate cytidylyltransferase	ec:2.7.7.14	1	A_004402
Glycerophospholipid metabolism	path:map00564	11	ethanolaminephosphotransferase	ec:2.7.8.1	1	A_004951
Glycerophospholipid metabolism	path:map00564	11	1-acylglycerol-3-phosphate O-acyltransferase	ec:2.3.1.51	1	A_002440
Glycerophospholipid metabolism	path:map00564	11	lysophospholipase	ec:3.1.1.5	1	A_004878
Glycerophospholipid metabolism	path:map00564	11	phospholipase A2	ec:3.1.1.4	1	A_002701
Glycerophospholipid metabolism	path:map00564	11	glycerol-3-phosphate O-acyltransferase	ec:2.3.1.15	1	A_002440
Glycerophospholipid metabolism	path:map00564	11	phospholipase D	ec:3.1.4.4	1	A_005842
Glycosylphosphatidylinositol(GPI)-anchor biosynthesis	path:map00563	1	phosphatidylinositol N-acetylglucosaminyltransferase	ec:2.4.1.198	1	A_006951
Synthesis and degradation of ketone bodies	path:map00072	5	acetyl-CoA C-acetyltransferase	ec:2.3.1.9	4	A_003010, A_003591, A_003639, A_007847
Synthesis and degradation of ketone bodies	path:map00072	5	3-oxoacid CoA-transferase	ec:2.8.3.5	1	A_004320
Inositol phosphate metabolism	path:map00562	14	methylmalonate-semialdehyde dehydrogenase (acylating)	ec:1.2.1.27	1	A_002447
Inositol phosphate metabolism	path:map00562	14	malonate-semialdehyde dehydrogenase (acetylating)	ec:1.2.1.18	1	A_002447
Inositol phosphate metabolism	path:map00562	14	phosphoinositide phospholipase C	ec:3.1.4.11	1	A_002887
Inositol phosphate metabolism	path:map00562	14	phosphatidylinositol-4-phosphate 3-kinase	ec:2.7.1.154	2	A_006655, A_008188
Inositol phosphate metabolism	path:map00562	14	phosphatidylinositol-4,5-bisphosphate 3-kinase	ec:2.7.1.153	1	A_006655
Inositol phosphate metabolism	path:map00562	14	triose-phosphate isomerase	ec:5.3.1.1	3	A_003219, A_005270, A_007624
Inositol phosphate metabolism	path:map00562	14	1-phosphatidylinositol 4-kinase	ec:2.7.1.67	3	A_002366, A_005117, A_006675
Inositol phosphate metabolism	path:map00562	14	phosphatidylinositol 3-kinase	ec:2.7.1.137	5	A_003236, A_004322, A_006655, A_007402, A_008188
Inositol phosphate metabolism	path:map00562	14	inositol-trisphosphate 3-kinase	ec:2.7.1.127	1	A_004010
Fatty acid metabolism	path:map00071	22	alcohol dehydrogenase	ec:1.1.1.1	1	A_001142
Fatty acid metabolism	path:map00071	22	glutaryl-CoA dehydrogenase	ec:1.3.99.7	2	A_002816, A_004323
Fatty acid metabolism	path:map00071	22	acyl-CoA dehydrogenase	ec:1.3.99.3	5	A_001112, A_001113, A_002904, A_002967, A_005030
Fatty acid metabolism	path:map00071	22	long-chain-enoyl-CoA hydratase	ec:4.2.1.74	1	A_003010
Fatty acid metabolism	path:map00071	22	acyl-CoA oxidase	ec:1.3.3.6	1	A_002967
Fatty acid metabolism	path:map00071	22	acetyl-CoA C-acetyltransferase	ec:2.3.1.9	4	A_003010, A_003591, A_003639, A_007847
Fatty acid metabolism	path:map00071	22	enoyl-CoA hydratase	ec:4.2.1.17	3	A_003010, A_003444, A_004410
Fatty acid metabolism	path:map00071	22	long-chain-acyl-CoA dehydrogenase	ec:1.3.99.13	1	A_003000
Fatty acid metabolism	path:map00071	22	carnitine O-palmitoyltransferase	ec:2.3.1.21	1	A_006240
Fatty acid metabolism	path:map00071	22	acetyl-CoA C-acyltransferase	ec:2.3.1.16	3	A_002644, A_002794, A_003010
Fatty acid metabolism	path:map00071	22	3-hydroxyacyl-CoA dehydrogenase	ec:1.1.1.35	3	A_003010, A_003639, A_004456
Fatty acid metabolism	path:map00071	22	long-chain-3-hydroxyacyl-CoA dehydrogenase	ec:1.1.1.211	3	A_002644, A_003010, A_003159
Fatty acid metabolism	path:map00071	22	aldehyde dehydrogenase (NAD+)	ec:1.2.1.3	2	A_002460, A_003195
Glycerolipid metabolism	path:map00561	3	1-acylglycerol-3-phosphate O-acyltransferase	ec:2.3.1.51	1	A_002440
Glycerolipid metabolism	path:map00561	3	glycerol-3-phosphate O-acyltransferase	ec:2.3.1.15	1	A_002440
Glycerolipid metabolism	path:map00561	3	aldehyde dehydrogenase (NAD+)	ec:1.2.1.3	2	A_002460, A_003195
Novobiocin biosynthesis	path:map00401	1	aspartate transaminase	ec:2.6.1.1	1	A_002906
Phenylalanine, tyrosine and tryptophan biosynthesis	path:map00400	1	aspartate transaminase	ec:2.6.1.1	1	A_002906
Biosynthesis of plant hormones	path:map01070	68	aconitate hydratase	ec:4.2.1.3	3	A_002740, A_005137, A_007154
Biosynthesis of plant hormones	path:map01070	68	fumarate hydratase	ec:4.2.1.2	1	A_004072
Biosynthesis of plant hormones	path:map01070	68	6-phosphofructokinase	ec:2.7.1.11	2	A_000974, A_000975
Biosynthesis of plant hormones	path:map01070	68	oxoglutarate dehydrogenase (succinyl-transferring)	ec:1.2.4.2	1	A_007778
Biosynthesis of plant hormones	path:map01070	68	pyruvate dehydrogenase (acetyl-transferring)	ec:1.2.4.1	2	A_002810, A_002985
Biosynthesis of plant hormones	path:map01070	68	IMP cyclohydrolase	ec:3.5.4.10	2	A_002215, A_002281
Biosynthesis of plant hormones	path:map01070	68	1-aminocyclopropane-1-carboxylate synthase	ec:4.4.1.14	4	A_002275, A_004018, A_004150, A_004998
Biosynthesis of plant hormones	path:map01070	68	aspartate transaminase	ec:2.6.1.1	1	A_002906
Biosynthesis of plant hormones	path:map01070	68	methionine adenosyltransferase	ec:2.5.1.6	1	A_002323
Biosynthesis of plant hormones	path:map01070	68	dimethylallyltranstransferase	ec:2.5.1.1	2	A_001002, A_001003
Biosynthesis of plant hormones	path:map01070	68	isopentenyl-diphosphate Delta-isomerase	ec:5.3.3.2	2	A_006179, A_007874
Biosynthesis of plant hormones	path:map01070	68	phosphoribosylaminoimidazolecarboxamide formyltransferase	ec:2.1.2.3	2	A_002215, A_002281
Biosynthesis of plant hormones	path:map01070	68	(2E,6E)-farnesyl diphosphate synthase	ec:2.5.1.10	2	A_001002, A_001003
Biosynthesis of plant hormones	path:map01070	68	acyl-CoA oxidase	ec:1.3.3.6	1	A_002967
Biosynthesis of plant hormones	path:map01070	68	dihydrolipoyllysine-residue succinyltransferase	ec:2.3.1.61	1	A_003239
Biosynthesis of plant hormones	path:map01070	68	enoyl-CoA hydratase	ec:4.2.1.17	3	A_003010, A_003444, A_004410
Biosynthesis of plant hormones	path:map01070	68	phosphopyruvate hydratase	ec:4.2.1.11	1	A_002358
Biosynthesis of plant hormones	path:map01070	68	succinate---CoA ligase (ADP-forming)	ec:6.2.1.5	4	A_002839, A_003178, A_007935, A_008074
Biosynthesis of plant hormones	path:map01070	68	succinate---CoA ligase (GDP-forming)	ec:6.2.1.4	2	A_002839, A_004986
Biosynthesis of plant hormones	path:map01070	68	dihydrolipoyl dehydrogenase	ec:1.8.1.4	1	A_002372
Biosynthesis of plant hormones	path:map01070	68	transaldolase	ec:2.2.1.2	2	A_004337, A_007613
Biosynthesis of plant hormones	path:map01070	68	acetyl-CoA C-acyltransferase	ec:2.3.1.16	3	A_002644, A_002794, A_003010
Biosynthesis of plant hormones	path:map01070	68	glyceraldehyde-3-phosphate dehydrogenase (phosphorylating)	ec:1.2.1.12	2	A_002524, A_007882
Biosynthesis of plant hormones	path:map01070	68	phosphogluconate dehydrogenase (decarboxylating)	ec:1.1.1.44	2	A_004023, A_005210
Biosynthesis of plant hormones	path:map01070	68	isocitrate dehydrogenase (NADP+)	ec:1.1.1.42	2	A_002312, A_002436
Biosynthesis of plant hormones	path:map01070	68	isocitrate dehydrogenase (NAD+)	ec:1.1.1.41	1	A_007482
Biosynthesis of plant hormones	path:map01070	68	malate dehydrogenase	ec:1.1.1.37	3	A_002019, A_002020, A_002400
Biosynthesis of plant hormones	path:map01070	68	3-hydroxyacyl-CoA dehydrogenase	ec:1.1.1.35	3	A_003010, A_003639, A_004456
Biosynthesis of plant hormones	path:map01070	68	fructose-bisphosphate aldolase	ec:4.1.2.13	7	A_001066, A_001067, A_001742, A_001989, A_001990, A_002243, A_008177
Biosynthesis of plant hormones	path:map01070	68	long-chain-3-hydroxyacyl-CoA dehydrogenase	ec:1.1.1.211	3	A_002644, A_003010, A_003159
Biosynthesis of plant hormones	path:map01070	68	glucose-6-phosphate isomerase	ec:5.3.1.9	1	A_000912
Biosynthesis of plant hormones	path:map01070	68	succinate dehydrogenase (ubiquinone)	ec:1.3.5.1	6	A_003330, A_004251, A_004908, A_004986, A_006585, A_006919
Biosynthesis of plant hormones	path:map01070	68	ribose-phosphate diphosphokinase	ec:2.7.6.1	1	A_002450
Biosynthesis of plant hormones	path:map01070	68	phosphoglycerate kinase	ec:2.7.2.3	1	A_002468
Biosynthesis of plant hormones	path:map01070	68	ATP citrate synthase	ec:2.3.3.8	2	A_002839, A_008074
Biosynthesis of plant hormones	path:map01070	68	pyruvate kinase	ec:2.7.1.40	2	A_001017, A_001018
Biosynthesis of plant hormones	path:map01070	68	citrate (Si)-synthase	ec:2.3.3.1	1	A_002240
Cyanoamino acid metabolism	path:map00460	3	glycine hydroxymethyltransferase	ec:2.1.2.1	3	A_003734, A_004779, A_008097
Lysine biosynthesis	path:map00300	1	L-aminoadipate-semialdehyde dehydrogenase	ec:1.2.1.31	1	A_002460
Isoquinoline alkaloid biosynthesis	path:map00950	1	aspartate transaminase	ec:2.6.1.1	1	A_002906
Benzoate degradation	path:map00362	10	glutaryl-CoA dehydrogenase	ec:1.3.99.7	2	A_002816, A_004323
Benzoate degradation	path:map00362	10	acetyl-CoA C-acetyltransferase	ec:2.3.1.9	4	A_003010, A_003591, A_003639, A_007847
Benzoate degradation	path:map00362	10	enoyl-CoA hydratase	ec:4.2.1.17	3	A_003010, A_003444, A_004410
Benzoate degradation	path:map00362	10	acetyl-CoA C-acyltransferase	ec:2.3.1.16	3	A_002644, A_002794, A_003010
Phenylalanine metabolism	path:map00360	17	aspartate transaminase	ec:2.6.1.1	1	A_002906
Phenylalanine metabolism	path:map00360	17	4-hydroxyphenylpyruvate dioxygenase	ec:1.13.11.27	2	A_003421, A_006264
Phenylalanine metabolism	path:map00360	17	peroxidase	ec:1.11.1.7	12	A_001972, A_002009, A_002010, A_002213, A_002489, A_003115, A_003851, A_004491, A_004837, A_004938, A_005149, A_005918
Phenylalanine metabolism	path:map00360	17	aldehyde dehydrogenase [NAD(P)+]	ec:1.2.1.5	2	A_002417, A_003438
T cell receptor signaling pathway	path:map04660	9	phosphoprotein phosphatase	ec:3.1.3.16	6	A_002037, A_002038, A_002668, A_003462, A_003999, A_006078
T cell receptor signaling pathway	path:map04660	9	non-specific protein-tyrosine kinase	ec:2.7.10.2	3	A_005881, A_006518, A_007263
Glycine, serine and threonine metabolism	path:map00260	18	phosphoserine phosphatase ec:3.1.3.30 Deleted entry ec:3.1.3.31 nucleotidase	ec:3.1.3.3	1	A_001305
Glycine, serine and threonine metabolism	path:map00260	18	alcohol dehydrogenase	ec:1.1.1.1	1	A_001142
Glycine, serine and threonine metabolism	path:map00260	18	glycine dehydrogenase (decarboxylating)	ec:1.4.4.2	3	A_001010, A_003245, A_007898
Glycine, serine and threonine metabolism	path:map00260	18	phosphoserine transaminase	ec:2.6.1.52	1	A_002769
Glycine, serine and threonine metabolism	path:map00260	18	aminomethyltransferase	ec:2.1.2.10	1	A_007673
Glycine, serine and threonine metabolism	path:map00260	18	glycine hydroxymethyltransferase	ec:2.1.2.1	3	A_003734, A_004779, A_008097
Glycine, serine and threonine metabolism	path:map00260	18	threonine ammonia-lyase	ec:4.3.1.19	1	A_003620
Glycine, serine and threonine metabolism	path:map00260	18	cystathionine beta-synthase	ec:4.2.1.22	1	A_003528
Glycine, serine and threonine metabolism	path:map00260	18	dihydrolipoyl dehydrogenase	ec:1.8.1.4	1	A_002372
Glycine, serine and threonine metabolism	path:map00260	18	phosphoglycerate dehydrogenase	ec:1.1.1.95	1	A_004023
Glycine, serine and threonine metabolism	path:map00260	18	5-aminolevulinate synthase	ec:2.3.1.37	2	A_002359, A_004855
Glycine, serine and threonine metabolism	path:map00260	18	betaine---homocysteine S-methyltransferase	ec:2.1.1.5	1	A_002834
Glycine, serine and threonine metabolism	path:map00260	18	betaine-aldehyde dehydrogenase	ec:1.2.1.8	1	A_002460
Steroid biosynthesis	path:map00100	2	sterol O-acyltransferase	ec:2.3.1.26	2	A_003261, A_007847
Vitamin B6 metabolism	path:map00750	1	phosphoserine transaminase	ec:2.6.1.52	1	A_002769
Phosphatidylinositol signaling system	path:map04070	12	protein kinase C	ec:2.7.11.13	2	A_003107, A_006456
Phosphatidylinositol signaling system	path:map04070	12	phosphoinositide phospholipase C	ec:3.1.4.11	1	A_002887
Phosphatidylinositol signaling system	path:map04070	12	phosphatidylinositol-4-phosphate 3-kinase	ec:2.7.1.154	2	A_006655, A_008188
Phosphatidylinositol signaling system	path:map04070	12	phosphatidylinositol-4,5-bisphosphate 3-kinase	ec:2.7.1.153	1	A_006655
Phosphatidylinositol signaling system	path:map04070	12	1-phosphatidylinositol 4-kinase	ec:2.7.1.67	3	A_002366, A_005117, A_006675
Phosphatidylinositol signaling system	path:map04070	12	phosphatidylinositol 3-kinase	ec:2.7.1.137	5	A_003236, A_004322, A_006655, A_007402, A_008188
Phosphatidylinositol signaling system	path:map04070	12	inositol-trisphosphate 3-kinase	ec:2.7.1.127	1	A_004010
Metabolic pathways	path:map01100	320	dihydroorotase	ec:3.5.2.3	1	A_007157
Metabolic pathways	path:map01100	320	pantothenate kinase	ec:2.7.1.33	1	A_004074
Metabolic pathways	path:map01100	320	choline kinase	ec:2.7.1.32	1	A_002533
Metabolic pathways	path:map01100	320	phosphoserine phosphatase ec:3.1.3.30 Deleted entry ec:3.1.3.31 nucleotidase	ec:3.1.3.3	1	A_001305
Metabolic pathways	path:map01100	320	alanine racemase	ec:5.1.1.1	1	A_006098
Metabolic pathways	path:map01100	320	alkaline phosphatase	ec:3.1.3.1	1	A_004856
Metabolic pathways	path:map01100	320	alcohol dehydrogenase	ec:1.1.1.1	1	A_001142
Metabolic pathways	path:map01100	320	aconitate hydratase	ec:4.2.1.3	3	A_002740, A_005137, A_007154
Metabolic pathways	path:map01100	320	ethanolamine-phosphate cytidylyltransferase	ec:2.7.7.14	1	A_004402
Metabolic pathways	path:map01100	320	fumarate hydratase	ec:4.2.1.2	1	A_004072
Metabolic pathways	path:map01100	320	mannose-1-phosphate guanylyltransferase	ec:2.7.7.13	1	A_001900
Metabolic pathways	path:map01100	320	thymidine kinase	ec:2.7.1.21	1	A_006723
Metabolic pathways	path:map01100	320	adenosine kinase	ec:2.7.1.20	2	A_001400, A_001401
Metabolic pathways	path:map01100	320	glycine dehydrogenase (decarboxylating)	ec:1.4.4.2	3	A_001010, A_003245, A_007898
Metabolic pathways	path:map01100	320	glucose dehydrogenase (acceptor)	ec:1.1.99.10	2	A_000880, A_000881
Metabolic pathways	path:map01100	320	phosphoserine transaminase	ec:2.6.1.52	1	A_002769
Metabolic pathways	path:map01100	320	6-phosphofructokinase	ec:2.7.1.11	2	A_000974, A_000975
Metabolic pathways	path:map01100	320	fumarylacetoacetase	ec:3.7.1.2	1	A_003121
Metabolic pathways	path:map01100	320	aminomethyltransferase	ec:2.1.2.10	1	A_007673
Metabolic pathways	path:map01100	320	galactosylceramide sulfotransferase	ec:2.8.2.11	1	A_008000
Metabolic pathways	path:map01100	320	aspartate carbamoyltransferase	ec:2.1.3.2	1	A_007157
Metabolic pathways	path:map01100	320	peroxiredoxin	ec:1.11.1.15	3	A_003851, A_004938, A_005149
Metabolic pathways	path:map01100	320	alpha-glucosidase	ec:3.2.1.20	1	A_003932
Metabolic pathways	path:map01100	320	xanthine dehydrogenase	ec:1.17.1.4	1	A_005730
Metabolic pathways	path:map01100	320	3-dehydrosphinganine reductase	ec:1.1.1.102	1	A_006390
Metabolic pathways	path:map01100	320	adenine phosphoribosyltransferase	ec:2.4.2.7	1	A_004333
Metabolic pathways	path:map01100	320	sphingomyelin synthase	ec:2.7.8.27	2	A_001042, A_001043
Metabolic pathways	path:map01100	320	uridine phosphorylase	ec:2.4.2.3	1	A_007060
Metabolic pathways	path:map01100	320	purine-nucleoside phosphorylase	ec:2.4.2.1	1	A_007197
Metabolic pathways	path:map01100	320	selenide, water dikinase	ec:2.7.9.3	1	A_002387
Metabolic pathways	path:map01100	320	soluble epoxide hydrolase	ec:3.3.2.10	1	A_006650
Metabolic pathways	path:map01100	320	oxoglutarate dehydrogenase (succinyl-transferring)	ec:1.2.4.2	1	A_007778
Metabolic pathways	path:map01100	320	pyruvate dehydrogenase (acetyl-transferring)	ec:1.2.4.1	2	A_002810, A_002985
Metabolic pathways	path:map01100	320	homogentisate 1,2-dioxygenase	ec:1.13.11.5	1	A_008109
Metabolic pathways	path:map01100	320	galactokinase	ec:2.7.1.6	1	A_001012
Metabolic pathways	path:map01100	320	glutaryl-CoA dehydrogenase	ec:1.3.99.7	2	A_002816, A_004323
Metabolic pathways	path:map01100	320	phosphoribosylaminoimidazolesuccinocarboxamide synthase	ec:6.3.2.6	1	A_002591
Metabolic pathways	path:map01100	320	acyl-CoA dehydrogenase	ec:1.3.99.3	5	A_001112, A_001113, A_002904, A_002967, A_005030
Metabolic pathways	path:map01100	320	succinate dehydrogenase	ec:1.3.99.1	1	A_004277
Metabolic pathways	path:map01100	320	IMP cyclohydrolase	ec:3.5.4.10	2	A_002215, A_002281
Metabolic pathways	path:map01100	320	glutamine---fructose-6-phosphate transaminase (isomerizing)	ec:2.6.1.16	1	A_005501
Metabolic pathways	path:map01100	320	1-aminocyclopropane-1-carboxylate synthase	ec:4.4.1.14	4	A_002275, A_004018, A_004150, A_004998
Metabolic pathways	path:map01100	320	magnesium chelatase	ec:6.6.1.1	1	A_001845
Metabolic pathways	path:map01100	320	tetrahydrofolate synthase	ec:6.3.2.17	1	A_006746
Metabolic pathways	path:map01100	320	3-hydroxyisobutyryl-CoA hydrolase	ec:3.1.2.4	1	A_004650
Metabolic pathways	path:map01100	320	alanine transaminase	ec:2.6.1.2	1	A_004018
Metabolic pathways	path:map01100	320	methylenetetrahydrofolate reductase [NAD(P)H]	ec:1.5.1.20	1	A_005168
Metabolic pathways	path:map01100	320	aspartate transaminase	ec:2.6.1.1	1	A_002906
Metabolic pathways	path:map01100	320	long-chain-enoyl-CoA hydratase	ec:4.2.1.74	1	A_003010
Metabolic pathways	path:map01100	320	spermine synthase	ec:2.5.1.22	1	A_002971
Metabolic pathways	path:map01100	320	methionine adenosyltransferase	ec:2.5.1.6	1	A_002323
Metabolic pathways	path:map01100	320	glucosamine-6-phosphate deaminase	ec:3.5.99.6	1	A_006234
Metabolic pathways	path:map01100	320	dimethylallyltranstransferase	ec:2.5.1.1	2	A_001002, A_001003
Metabolic pathways	path:map01100	320	isopentenyl-diphosphate Delta-isomerase	ec:5.3.3.2	2	A_006179, A_007874
Metabolic pathways	path:map01100	320	phosphoribosylaminoimidazolecarboxamide formyltransferase	ec:2.1.2.3	2	A_002215, A_002281
Metabolic pathways	path:map01100	320	glycine hydroxymethyltransferase	ec:2.1.2.1	3	A_003734, A_004779, A_008097
Metabolic pathways	path:map01100	320	threonine ammonia-lyase	ec:4.3.1.19	1	A_003620
Metabolic pathways	path:map01100	320	ubiquinol---cytochrome-c reductase	ec:1.10.2.2	7	A_000459, A_002657, A_002877, A_003089, A_006744, A_006953, A_008168
Metabolic pathways	path:map01100	320	(2E,6E)-farnesyl diphosphate synthase	ec:2.5.1.10	2	A_001002, A_001003
Metabolic pathways	path:map01100	320	acyl-CoA oxidase	ec:1.3.3.6	1	A_002967
Metabolic pathways	path:map01100	320	adenosylhomocysteinase	ec:3.3.1.1	1	A_002564
Metabolic pathways	path:map01100	320	glutamine---tRNA ligase	ec:6.1.1.18	1	A_003083
Metabolic pathways	path:map01100	320	glutamate---tRNA ligase	ec:6.1.1.17	4	A_002725, A_006288, A_007507, A_007937
Metabolic pathways	path:map01100	320	propionyl-CoA carboxylase	ec:6.4.1.3	1	A_007796
Metabolic pathways	path:map01100	320	polypeptide N-acetylgalactosaminyltransferase	ec:2.4.1.41	2	A_002383, A_003328
Metabolic pathways	path:map01100	320	pyruvate carboxylase	ec:6.4.1.1	1	A_004434
Metabolic pathways	path:map01100	320	palmitoyl[protein] hydrolase	ec:3.1.2.22	1	A_003077
Metabolic pathways	path:map01100	320	ceramide cholinephosphotransferase	ec:2.7.8.3	2	A_001042, A_001043
Metabolic pathways	path:map01100	320	ethanolaminephosphotransferase	ec:2.7.8.1	1	A_004951
Metabolic pathways	path:map01100	320	nucleoside-diphosphate kinase	ec:2.7.4.6	2	A_001188, A_001189
Metabolic pathways	path:map01100	320	adenylate kinase	ec:2.7.4.3	2	A_001987, A_001988
Metabolic pathways	path:map01100	320	carbamoyl-phosphate synthase (glutamine-hydrolysing)	ec:6.3.5.5	1	A_007157
Metabolic pathways	path:map01100	320	asparagine synthase (glutamine-hydrolysing)	ec:6.3.5.4	1	A_004890
Metabolic pathways	path:map01100	320	glutamate synthase (NADH)	ec:1.4.1.14	2	A_003952, A_007446
Metabolic pathways	path:map01100	320	dihydrolipoyllysine-residue succinyltransferase	ec:2.3.1.61	1	A_003239
Metabolic pathways	path:map01100	320	glutamate---ammonia ligase	ec:6.3.1.2	3	A_002479, A_002990, A_005741
Metabolic pathways	path:map01100	320	4-alpha-glucanotransferase	ec:2.4.1.25	1	A_002626
Metabolic pathways	path:map01100	320	acetyl-CoA C-acetyltransferase	ec:2.3.1.9	4	A_003010, A_003591, A_003639, A_007847
Metabolic pathways	path:map01100	320	methenyltetrahydrofolate cyclohydrolase	ec:3.5.4.9	2	A_001762, A_007814
Metabolic pathways	path:map01100	320	cytidine deaminase	ec:3.5.4.5	1	A_003406
Metabolic pathways	path:map01100	320	adenosine deaminase	ec:3.5.4.4	1	A_004905
Metabolic pathways	path:map01100	320	cystathionine beta-synthase	ec:4.2.1.22	1	A_003528
Metabolic pathways	path:map01100	320	1-acylglycerol-3-phosphate O-acyltransferase	ec:2.3.1.51	1	A_002440
Metabolic pathways	path:map01100	320	UDP-glucose 4-epimerase	ec:5.1.3.2	2	A_006205, A_006592
Metabolic pathways	path:map01100	320	ribulose-phosphate 3-epimerase	ec:5.1.3.1	1	A_005864
Metabolic pathways	path:map01100	320	glucuronosyltransferase	ec:2.4.1.17	7	A_000022, A_000024, A_000409, A_000763, A_000764, A_000765, A_000766
Metabolic pathways	path:map01100	320	phospholipase A2	ec:3.1.1.4	1	A_002701
Metabolic pathways	path:map01100	320	4-hydroxyphenylpyruvate dioxygenase	ec:1.13.11.27	2	A_003421, A_006264
Metabolic pathways	path:map01100	320	enoyl-CoA hydratase	ec:4.2.1.17	3	A_003010, A_003444, A_004410
Metabolic pathways	path:map01100	320	phosphopyruvate hydratase	ec:4.2.1.11	1	A_002358
Metabolic pathways	path:map01100	320	succinate---CoA ligase (ADP-forming)	ec:6.2.1.5	4	A_002839, A_003178, A_007935, A_008074
Metabolic pathways	path:map01100	320	succinate---CoA ligase (GDP-forming)	ec:6.2.1.4	2	A_002839, A_004986
Metabolic pathways	path:map01100	320	dihydrolipoyl dehydrogenase	ec:1.8.1.4	1	A_002372
Metabolic pathways	path:map01100	320	dopamine beta-monooxygenase	ec:1.14.17.1	2	A_002389, A_006358
Metabolic pathways	path:map01100	320	transaldolase	ec:2.2.1.2	2	A_004337, A_007613
Metabolic pathways	path:map01100	320	iodide peroxidase	ec:1.11.1.8	1	A_003187
Metabolic pathways	path:map01100	320	peroxidase	ec:1.11.1.7	12	A_001972, A_002009, A_002010, A_002213, A_002489, A_003115, A_003851, A_004491, A_004837, A_004938, A_005149, A_005918
Metabolic pathways	path:map01100	320	catalase	ec:1.11.1.6	1	A_007522
Metabolic pathways	path:map01100	320	long-chain-acyl-CoA dehydrogenase	ec:1.3.99.13	1	A_003000
Metabolic pathways	path:map01100	320	phosphoglycerate dehydrogenase	ec:1.1.1.95	1	A_004023
Metabolic pathways	path:map01100	320	[acyl-carrier-protein] S-malonyltransferase	ec:2.3.1.39	1	A_003390
Metabolic pathways	path:map01100	320	5-aminolevulinate synthase	ec:2.3.1.37	2	A_002359, A_004855
Metabolic pathways	path:map01100	320	carbamoyl-phosphate synthase (ammonia)	ec:6.3.4.16	1	A_007157
Metabolic pathways	path:map01100	320	phosphoenolpyruvate carboxykinase (GTP)	ec:4.1.1.32	5	A_001991, A_001992, A_002211, A_003244, A_004433
Metabolic pathways	path:map01100	320	phosphatidylinositol N-acetylglucosaminyltransferase	ec:2.4.1.198	1	A_006951
Metabolic pathways	path:map01100	320	nucleoside-triphosphatase	ec:3.6.1.15	7	A_002423, A_002509, A_003013, A_003860, A_007344, A_007934, A_007964
Metabolic pathways	path:map01100	320	malate dehydrogenase (NADP+)	ec:1.1.1.82	2	A_002019, A_002020
Metabolic pathways	path:map01100	320	betaine---homocysteine S-methyltransferase	ec:2.1.1.5	1	A_002834
Metabolic pathways	path:map01100	320	N-acetylglucosaminyl-proteoglycan 4-beta-glucuronosyltransferase	ec:2.4.1.225	2	A_006300, A_007746
Metabolic pathways	path:map01100	320	glucuronosyl-N-acetylglucosaminyl-proteoglycan 4-alpha-N-acetylglucosaminyltransferase	ec:2.4.1.224	2	A_006300, A_007746
Metabolic pathways	path:map01100	320	fructose-bisphosphatase	ec:3.1.3.11	1	A_002714
Metabolic pathways	path:map01100	320	orotidine-5'-phosphate decarboxylase	ec:4.1.1.23	1	A_006555
Metabolic pathways	path:map01100	320	phosphoribosylaminoimidazole carboxylase	ec:4.1.1.21	1	A_002591
Metabolic pathways	path:map01100	320	xanthine oxidase	ec:1.17.3.2	1	A_005730
Metabolic pathways	path:map01100	320	acetyl-CoA C-acyltransferase	ec:2.3.1.16	3	A_002644, A_002794, A_003010
Metabolic pathways	path:map01100	320	glycerol-3-phosphate O-acyltransferase	ec:2.3.1.15	1	A_002440
Metabolic pathways	path:map01100	320	retinal dehydrogenase	ec:1.2.1.36	1	A_003438
Metabolic pathways	path:map01100	320	L-aminoadipate-semialdehyde dehydrogenase	ec:1.2.1.31	1	A_002460
Metabolic pathways	path:map01100	320	NADH:ubiquinone reductase (H+-translocating)	ec:1.6.5.3	14	A_002451, A_002528, A_002639, A_003076, A_003484, A_003710, A_004417, A_004943, A_005000, A_005048, A_005422, A_005659, A_006249, A_007523
Metabolic pathways	path:map01100	320	amidophosphoribosyltransferase	ec:2.4.2.14	2	A_005501, A_006557
Metabolic pathways	path:map01100	320	orotate phosphoribosyltransferase	ec:2.4.2.10	1	A_006555
Metabolic pathways	path:map01100	320	estradiol 17beta-dehydrogenase	ec:1.1.1.62	1	A_004456
Metabolic pathways	path:map01100	320	NAD(P)+ transhydrogenase (AB-specific)	ec:1.6.1.2	3	A_003025, A_004211, A_004730
Metabolic pathways	path:map01100	320	NAD(P)+ transhydrogenase (B-specific)	ec:1.6.1.1	2	A_003025, A_004730
Metabolic pathways	path:map01100	320	DNA-directed DNA polymerase	ec:2.7.7.7	3	A_004111, A_004731, A_007653
Metabolic pathways	path:map01100	320	DNA-directed RNA polymerase	ec:2.7.7.6	8	A_002882, A_003486, A_004489, A_004493, A_004532, A_006188, A_006826, A_007084
Metabolic pathways	path:map01100	320	sulfate adenylyltransferase	ec:2.7.7.4	2	A_002853, A_004437
Metabolic pathways	path:map01100	320	nitric-oxide synthase	ec:1.14.13.39	1	A_004944
Metabolic pathways	path:map01100	320	methylmalonate-semialdehyde dehydrogenase (acylating)	ec:1.2.1.27	1	A_002447
Metabolic pathways	path:map01100	320	argininosuccinate synthase	ec:6.3.4.5	2	A_006317, A_006923
Metabolic pathways	path:map01100	320	formate---tetrahydrofolate ligase	ec:6.3.4.3	2	A_001762, A_007814
Metabolic pathways	path:map01100	320	argininosuccinate lyase	ec:4.3.2.1	1	A_002480
Metabolic pathways	path:map01100	320	malonate-semialdehyde dehydrogenase (acetylating)	ec:1.2.1.18	1	A_002447
Metabolic pathways	path:map01100	320	glyceraldehyde-3-phosphate dehydrogenase (phosphorylating)	ec:1.2.1.12	2	A_002524, A_007882
Metabolic pathways	path:map01100	320	methylenetetrahydrofolate dehydrogenase (NADP+)	ec:1.5.1.5	2	A_001762, A_007814
Metabolic pathways	path:map01100	320	phospholipase D	ec:3.1.4.4	1	A_005842
Metabolic pathways	path:map01100	320	phosphogluconate dehydrogenase (decarboxylating)	ec:1.1.1.44	2	A_004023, A_005210
Metabolic pathways	path:map01100	320	phosphogluconate 2-dehydrogenase	ec:1.1.1.43	1	A_004023
Metabolic pathways	path:map01100	320	isocitrate dehydrogenase (NADP+)	ec:1.1.1.42	2	A_002312, A_002436
Metabolic pathways	path:map01100	320	isocitrate dehydrogenase (NAD+)	ec:1.1.1.41	1	A_007482
Metabolic pathways	path:map01100	320	malate dehydrogenase (oxaloacetate-decarboxylating) (NADP+)	ec:1.1.1.40	1	A_007001
Metabolic pathways	path:map01100	320	NADH dehydrogenase	ec:1.6.99.3	5	A_002779, A_002995, A_003094, A_004549, A_006908
Metabolic pathways	path:map01100	320	sphingomyelin phosphodiesterase	ec:3.1.4.12	4	A_002521, A_003171, A_003289, A_003393
Metabolic pathways	path:map01100	320	phosphoinositide phospholipase C	ec:3.1.4.11	1	A_002887
Metabolic pathways	path:map01100	320	malate dehydrogenase	ec:1.1.1.37	3	A_002019, A_002020, A_002400
Metabolic pathways	path:map01100	320	3-hydroxyacyl-CoA dehydrogenase	ec:1.1.1.35	3	A_003010, A_003639, A_004456
Metabolic pathways	path:map01100	320	3-hydroxyisobutyrate dehydrogenase	ec:1.1.1.31	1	A_005210
Metabolic pathways	path:map01100	320	glutamate dehydrogenase [NAD(P)+]	ec:1.4.1.3	2	A_000880, A_000881
Metabolic pathways	path:map01100	320	glutamate dehydrogenase	ec:1.4.1.2	2	A_000880, A_000881
Metabolic pathways	path:map01100	320	fructose-bisphosphate aldolase	ec:4.1.2.13	7	A_001066, A_001067, A_001742, A_001989, A_001990, A_002243, A_008177
Metabolic pathways	path:map01100	320	galactosylgalactosylxylosylprotein 3-beta-glucuronosyltransferase	ec:2.4.1.135	1	A_003150
Metabolic pathways	path:map01100	320	L-lactate dehydrogenase	ec:1.1.1.27	3	A_001088, A_001089, A_003718
Metabolic pathways	path:map01100	320	phosphatidylinositol-4-phosphate 3-kinase	ec:2.7.1.154	2	A_006655, A_008188
Metabolic pathways	path:map01100	320	UDP-glucose 6-dehydrogenase	ec:1.1.1.22	1	A_006668
Metabolic pathways	path:map01100	320	long-chain-3-hydroxyacyl-CoA dehydrogenase	ec:1.1.1.211	3	A_002644, A_003010, A_003159
Metabolic pathways	path:map01100	320	3-hydroxy-2-methylbutyryl-CoA dehydrogenase	ec:1.1.1.178	1	A_004456
Metabolic pathways	path:map01100	320	glucose-6-phosphate isomerase	ec:5.3.1.9	1	A_000912
Metabolic pathways	path:map01100	320	xylose isomerase	ec:5.3.1.5	1	A_004398
Metabolic pathways	path:map01100	320	triose-phosphate isomerase	ec:5.3.1.1	3	A_003219, A_005270, A_007624
Metabolic pathways	path:map01100	320	succinate dehydrogenase (ubiquinone)	ec:1.3.5.1	6	A_003330, A_004251, A_004908, A_004986, A_006585, A_006919
Metabolic pathways	path:map01100	320	L-iditol 2-dehydrogenase	ec:1.1.1.14	1	A_003209
Metabolic pathways	path:map01100	320	1-phosphatidylinositol 4-kinase	ec:2.7.1.67	3	A_002366, A_005117, A_006675
Metabolic pathways	path:map01100	320	dihydropyrimidine dehydrogenase (NADP+)	ec:1.3.1.2	2	A_003952, A_004622
Metabolic pathways	path:map01100	320	IMP dehydrogenase	ec:1.1.1.205	3	A_001214, A_001215, A_003124
Metabolic pathways	path:map01100	320	dolichyl-diphosphooligosaccharide---protein glycotransferase	ec:2.4.1.119	6	A_001591, A_002262, A_003360, A_004316, A_004345, A_006086
Metabolic pathways	path:map01100	320	H+-transporting two-sector ATPase	ec:3.6.3.14	13	A_001122, A_001123, A_001136, A_002388, A_002410, A_002590, A_002728, A_003014, A_003228, A_003556, A_003930, A_004335, A_005080
Metabolic pathways	path:map01100	320	phosphatidylinositol 3-kinase	ec:2.7.1.137	5	A_003236, A_004322, A_006655, A_007402, A_008188
Metabolic pathways	path:map01100	320	maleylacetoacetate isomerase	ec:5.2.1.2	1	A_002861
Metabolic pathways	path:map01100	320	thiamine diphosphokinase	ec:2.7.6.2	1	A_003503
Metabolic pathways	path:map01100	320	ribose-phosphate diphosphokinase	ec:2.7.6.1	1	A_002450
Metabolic pathways	path:map01100	320	homocysteine S-methyltransferase	ec:2.1.1.10	1	A_002834
Metabolic pathways	path:map01100	320	phosphoglycerate kinase	ec:2.7.2.3	1	A_002468
Metabolic pathways	path:map01100	320	aldehyde dehydrogenase [NAD(P)+]	ec:1.2.1.5	2	A_002417, A_003438
Metabolic pathways	path:map01100	320	aldehyde dehydrogenase (NAD+)	ec:1.2.1.3	2	A_002460, A_003195
Metabolic pathways	path:map01100	320	inositol-trisphosphate 3-kinase	ec:2.7.1.127	1	A_004010
Metabolic pathways	path:map01100	320	malate synthase	ec:2.3.3.9	1	A_004066
Metabolic pathways	path:map01100	320	cytochrome-c oxidase	ec:1.9.3.1	14	A_000101, A_002473, A_002927, A_003290, A_003466, A_004133, A_004930, A_005016, A_005034, A_006859, A_006863, A_007279, A_007479, A_007834
Metabolic pathways	path:map01100	320	ATP citrate synthase	ec:2.3.3.8	2	A_002839, A_008074
Metabolic pathways	path:map01100	320	pyruvate kinase	ec:2.7.1.40	2	A_001017, A_001018
Metabolic pathways	path:map01100	320	acyl-[acyl-carrier-protein]---UDP-N-acetylglucosamine O-acyltransferase	ec:2.3.1.129	1	A_002440
Metabolic pathways	path:map01100	320	citrate (Si)-synthase	ec:2.3.3.1	1	A_002240
Butanoate metabolism	path:map00650	11	pyruvate dehydrogenase (acetyl-transferring)	ec:1.2.4.1	2	A_002810, A_002985
Butanoate metabolism	path:map00650	11	succinate dehydrogenase	ec:1.3.99.1	1	A_004277
Butanoate metabolism	path:map00650	11	acetyl-CoA C-acetyltransferase	ec:2.3.1.9	4	A_003010, A_003591, A_003639, A_007847
Butanoate metabolism	path:map00650	11	enoyl-CoA hydratase	ec:4.2.1.17	3	A_003010, A_003444, A_004410
Butanoate metabolism	path:map00650	11	3-oxoacid CoA-transferase	ec:2.8.3.5	1	A_004320
Butanoate metabolism	path:map00650	11	acetoacetyl-CoA reductase	ec:1.1.1.36	1	A_004456
Butanoate metabolism	path:map00650	11	3-hydroxyacyl-CoA dehydrogenase	ec:1.1.1.35	3	A_003010, A_003639, A_004456
Fatty acid elongation in mitochondria	path:map00062	9	long-chain-enoyl-CoA hydratase	ec:4.2.1.74	1	A_003010
Fatty acid elongation in mitochondria	path:map00062	9	palmitoyl[protein] hydrolase	ec:3.1.2.22	1	A_003077
Fatty acid elongation in mitochondria	path:map00062	9	enoyl-CoA hydratase	ec:4.2.1.17	3	A_003010, A_003444, A_004410
Fatty acid elongation in mitochondria	path:map00062	9	acetyl-CoA C-acyltransferase	ec:2.3.1.16	3	A_002644, A_002794, A_003010
Fatty acid elongation in mitochondria	path:map00062	9	3-hydroxyacyl-CoA dehydrogenase	ec:1.1.1.35	3	A_003010, A_003639, A_004456
Fatty acid elongation in mitochondria	path:map00062	9	long-chain-3-hydroxyacyl-CoA dehydrogenase	ec:1.1.1.211	3	A_002644, A_003010, A_003159
Fatty acid biosynthesis	path:map00061	1	[acyl-carrier-protein] S-malonyltransferase	ec:2.3.1.39	1	A_003390
Biosynthesis of alkaloids derived from terpenoid and polyketide	path:map01066	47	aconitate hydratase	ec:4.2.1.3	3	A_002740, A_005137, A_007154
Biosynthesis of alkaloids derived from terpenoid and polyketide	path:map01066	47	fumarate hydratase	ec:4.2.1.2	1	A_004072
Biosynthesis of alkaloids derived from terpenoid and polyketide	path:map01066	47	6-phosphofructokinase	ec:2.7.1.11	2	A_000974, A_000975
Biosynthesis of alkaloids derived from terpenoid and polyketide	path:map01066	47	oxoglutarate dehydrogenase (succinyl-transferring)	ec:1.2.4.2	1	A_007778
Biosynthesis of alkaloids derived from terpenoid and polyketide	path:map01066	47	pyruvate dehydrogenase (acetyl-transferring)	ec:1.2.4.1	2	A_002810, A_002985
Biosynthesis of alkaloids derived from terpenoid and polyketide	path:map01066	47	dimethylallyltranstransferase	ec:2.5.1.1	2	A_001002, A_001003
Biosynthesis of alkaloids derived from terpenoid and polyketide	path:map01066	47	isopentenyl-diphosphate Delta-isomerase	ec:5.3.3.2	2	A_006179, A_007874
Biosynthesis of alkaloids derived from terpenoid and polyketide	path:map01066	47	(2E,6E)-farnesyl diphosphate synthase	ec:2.5.1.10	2	A_001002, A_001003
Biosynthesis of alkaloids derived from terpenoid and polyketide	path:map01066	47	dihydrolipoyllysine-residue succinyltransferase	ec:2.3.1.61	1	A_003239
Biosynthesis of alkaloids derived from terpenoid and polyketide	path:map01066	47	phosphopyruvate hydratase	ec:4.2.1.11	1	A_002358
Biosynthesis of alkaloids derived from terpenoid and polyketide	path:map01066	47	succinate---CoA ligase (ADP-forming)	ec:6.2.1.5	4	A_002839, A_003178, A_007935, A_008074
Biosynthesis of alkaloids derived from terpenoid and polyketide	path:map01066	47	succinate---CoA ligase (GDP-forming)	ec:6.2.1.4	2	A_002839, A_004986
Biosynthesis of alkaloids derived from terpenoid and polyketide	path:map01066	47	dihydrolipoyl dehydrogenase	ec:1.8.1.4	1	A_002372
Biosynthesis of alkaloids derived from terpenoid and polyketide	path:map01066	47	glyceraldehyde-3-phosphate dehydrogenase (phosphorylating)	ec:1.2.1.12	2	A_002524, A_007882
Biosynthesis of alkaloids derived from terpenoid and polyketide	path:map01066	47	isocitrate dehydrogenase (NADP+)	ec:1.1.1.42	2	A_002312, A_002436
Biosynthesis of alkaloids derived from terpenoid and polyketide	path:map01066	47	isocitrate dehydrogenase (NAD+)	ec:1.1.1.41	1	A_007482
Biosynthesis of alkaloids derived from terpenoid and polyketide	path:map01066	47	malate dehydrogenase (oxaloacetate-decarboxylating) (NADP+)	ec:1.1.1.40	1	A_007001
Biosynthesis of alkaloids derived from terpenoid and polyketide	path:map01066	47	malate dehydrogenase	ec:1.1.1.37	3	A_002019, A_002020, A_002400
Biosynthesis of alkaloids derived from terpenoid and polyketide	path:map01066	47	fructose-bisphosphate aldolase	ec:4.1.2.13	7	A_001066, A_001067, A_001742, A_001989, A_001990, A_002243, A_008177
Biosynthesis of alkaloids derived from terpenoid and polyketide	path:map01066	47	glucose-6-phosphate isomerase	ec:5.3.1.9	1	A_000912
Biosynthesis of alkaloids derived from terpenoid and polyketide	path:map01066	47	succinate dehydrogenase (ubiquinone)	ec:1.3.5.1	6	A_003330, A_004251, A_004908, A_004986, A_006585, A_006919
Biosynthesis of alkaloids derived from terpenoid and polyketide	path:map01066	47	phosphoglycerate kinase	ec:2.7.2.3	1	A_002468
Biosynthesis of alkaloids derived from terpenoid and polyketide	path:map01066	47	ATP citrate synthase	ec:2.3.3.8	2	A_002839, A_008074
Biosynthesis of alkaloids derived from terpenoid and polyketide	path:map01066	47	pyruvate kinase	ec:2.7.1.40	2	A_001017, A_001018
Biosynthesis of alkaloids derived from terpenoid and polyketide	path:map01066	47	citrate (Si)-synthase	ec:2.3.3.1	1	A_002240
Biosynthesis of alkaloids derived from histidine and purine	path:map01065	51	aconitate hydratase	ec:4.2.1.3	3	A_002740, A_005137, A_007154
Biosynthesis of alkaloids derived from histidine and purine	path:map01065	51	6-phosphofructokinase	ec:2.7.1.11	2	A_000974, A_000975
Biosynthesis of alkaloids derived from histidine and purine	path:map01065	51	purine-nucleoside phosphorylase	ec:2.4.2.1	1	A_007197
Biosynthesis of alkaloids derived from histidine and purine	path:map01065	51	oxoglutarate dehydrogenase (succinyl-transferring)	ec:1.2.4.2	1	A_007778
Biosynthesis of alkaloids derived from histidine and purine	path:map01065	51	pyruvate dehydrogenase (acetyl-transferring)	ec:1.2.4.1	2	A_002810, A_002985
Biosynthesis of alkaloids derived from histidine and purine	path:map01065	51	IMP cyclohydrolase	ec:3.5.4.10	2	A_002215, A_002281
Biosynthesis of alkaloids derived from histidine and purine	path:map01065	51	phosphoribosylaminoimidazolecarboxamide formyltransferase	ec:2.1.2.3	2	A_002215, A_002281
Biosynthesis of alkaloids derived from histidine and purine	path:map01065	51	dihydrolipoyllysine-residue succinyltransferase	ec:2.3.1.61	1	A_003239
Biosynthesis of alkaloids derived from histidine and purine	path:map01065	51	phosphopyruvate hydratase	ec:4.2.1.11	1	A_002358
Biosynthesis of alkaloids derived from histidine and purine	path:map01065	51	succinate---CoA ligase (ADP-forming)	ec:6.2.1.5	4	A_002839, A_003178, A_007935, A_008074
Biosynthesis of alkaloids derived from histidine and purine	path:map01065	51	succinate---CoA ligase (GDP-forming)	ec:6.2.1.4	2	A_002839, A_004986
Biosynthesis of alkaloids derived from histidine and purine	path:map01065	51	dihydrolipoyl dehydrogenase	ec:1.8.1.4	1	A_002372
Biosynthesis of alkaloids derived from histidine and purine	path:map01065	51	glyceraldehyde-3-phosphate dehydrogenase (phosphorylating)	ec:1.2.1.12	2	A_002524, A_007882
Biosynthesis of alkaloids derived from histidine and purine	path:map01065	51	phosphogluconate dehydrogenase (decarboxylating)	ec:1.1.1.44	2	A_004023, A_005210
Biosynthesis of alkaloids derived from histidine and purine	path:map01065	51	isocitrate dehydrogenase (NADP+)	ec:1.1.1.42	2	A_002312, A_002436
Biosynthesis of alkaloids derived from histidine and purine	path:map01065	51	isocitrate dehydrogenase (NAD+)	ec:1.1.1.41	1	A_007482
Biosynthesis of alkaloids derived from histidine and purine	path:map01065	51	malate dehydrogenase (oxaloacetate-decarboxylating) (NADP+)	ec:1.1.1.40	1	A_007001
Biosynthesis of alkaloids derived from histidine and purine	path:map01065	51	malate dehydrogenase	ec:1.1.1.37	3	A_002019, A_002020, A_002400
Biosynthesis of alkaloids derived from histidine and purine	path:map01065	51	fructose-bisphosphate aldolase	ec:4.1.2.13	7	A_001066, A_001067, A_001742, A_001989, A_001990, A_002243, A_008177
Biosynthesis of alkaloids derived from histidine and purine	path:map01065	51	glucose-6-phosphate isomerase	ec:5.3.1.9	1	A_000912
Biosynthesis of alkaloids derived from histidine and purine	path:map01065	51	succinate dehydrogenase (ubiquinone)	ec:1.3.5.1	6	A_003330, A_004251, A_004908, A_004986, A_006585, A_006919
Biosynthesis of alkaloids derived from histidine and purine	path:map01065	51	IMP dehydrogenase	ec:1.1.1.205	3	A_001214, A_001215, A_003124
Biosynthesis of alkaloids derived from histidine and purine	path:map01065	51	ribose-phosphate diphosphokinase	ec:2.7.6.1	1	A_002450
Biosynthesis of alkaloids derived from histidine and purine	path:map01065	51	phosphoglycerate kinase	ec:2.7.2.3	1	A_002468
Biosynthesis of alkaloids derived from histidine and purine	path:map01065	51	ATP citrate synthase	ec:2.3.3.8	2	A_002839, A_008074
Biosynthesis of alkaloids derived from histidine and purine	path:map01065	51	pyruvate kinase	ec:2.7.1.40	2	A_001017, A_001018
Biosynthesis of alkaloids derived from histidine and purine	path:map01065	51	citrate (Si)-synthase	ec:2.3.3.1	1	A_002240
Biosynthesis of alkaloids derived from ornithine, lysine and nicotinic acid	path:map01064	48	aconitate hydratase	ec:4.2.1.3	3	A_002740, A_005137, A_007154
Biosynthesis of alkaloids derived from ornithine, lysine and nicotinic acid	path:map01064	48	6-phosphofructokinase	ec:2.7.1.11	2	A_000974, A_000975
Biosynthesis of alkaloids derived from ornithine, lysine and nicotinic acid	path:map01064	48	oxoglutarate dehydrogenase (succinyl-transferring)	ec:1.2.4.2	1	A_007778
Biosynthesis of alkaloids derived from ornithine, lysine and nicotinic acid	path:map01064	48	pyruvate dehydrogenase (acetyl-transferring)	ec:1.2.4.1	2	A_002810, A_002985
Biosynthesis of alkaloids derived from ornithine, lysine and nicotinic acid	path:map01064	48	alanine transaminase	ec:2.6.1.2	1	A_004018
Biosynthesis of alkaloids derived from ornithine, lysine and nicotinic acid	path:map01064	48	aspartate transaminase	ec:2.6.1.1	1	A_002906
Biosynthesis of alkaloids derived from ornithine, lysine and nicotinic acid	path:map01064	48	glutamate synthase (NADH)	ec:1.4.1.14	2	A_003952, A_007446
Biosynthesis of alkaloids derived from ornithine, lysine and nicotinic acid	path:map01064	48	dihydrolipoyllysine-residue succinyltransferase	ec:2.3.1.61	1	A_003239
Biosynthesis of alkaloids derived from ornithine, lysine and nicotinic acid	path:map01064	48	phosphopyruvate hydratase	ec:4.2.1.11	1	A_002358
Biosynthesis of alkaloids derived from ornithine, lysine and nicotinic acid	path:map01064	48	succinate---CoA ligase (ADP-forming)	ec:6.2.1.5	4	A_002839, A_003178, A_007935, A_008074
Biosynthesis of alkaloids derived from ornithine, lysine and nicotinic acid	path:map01064	48	succinate---CoA ligase (GDP-forming)	ec:6.2.1.4	2	A_002839, A_004986
Biosynthesis of alkaloids derived from ornithine, lysine and nicotinic acid	path:map01064	48	dihydrolipoyl dehydrogenase	ec:1.8.1.4	1	A_002372
Biosynthesis of alkaloids derived from ornithine, lysine and nicotinic acid	path:map01064	48	glyceraldehyde-3-phosphate dehydrogenase (phosphorylating)	ec:1.2.1.12	2	A_002524, A_007882
Biosynthesis of alkaloids derived from ornithine, lysine and nicotinic acid	path:map01064	48	isocitrate dehydrogenase (NADP+)	ec:1.1.1.42	2	A_002312, A_002436
Biosynthesis of alkaloids derived from ornithine, lysine and nicotinic acid	path:map01064	48	isocitrate dehydrogenase (NAD+)	ec:1.1.1.41	1	A_007482
Biosynthesis of alkaloids derived from ornithine, lysine and nicotinic acid	path:map01064	48	malate dehydrogenase (oxaloacetate-decarboxylating) (NADP+)	ec:1.1.1.40	1	A_007001
Biosynthesis of alkaloids derived from ornithine, lysine and nicotinic acid	path:map01064	48	malate dehydrogenase	ec:1.1.1.37	3	A_002019, A_002020, A_002400
Biosynthesis of alkaloids derived from ornithine, lysine and nicotinic acid	path:map01064	48	glutamate dehydrogenase [NAD(P)+]	ec:1.4.1.3	2	A_000880, A_000881
Biosynthesis of alkaloids derived from ornithine, lysine and nicotinic acid	path:map01064	48	fructose-bisphosphate aldolase	ec:4.1.2.13	7	A_001066, A_001067, A_001742, A_001989, A_001990, A_002243, A_008177
Biosynthesis of alkaloids derived from ornithine, lysine and nicotinic acid	path:map01064	48	glucose-6-phosphate isomerase	ec:5.3.1.9	1	A_000912
Biosynthesis of alkaloids derived from ornithine, lysine and nicotinic acid	path:map01064	48	succinate dehydrogenase (ubiquinone)	ec:1.3.5.1	6	A_003330, A_004251, A_004908, A_004986, A_006585, A_006919
Biosynthesis of alkaloids derived from ornithine, lysine and nicotinic acid	path:map01064	48	phosphoglycerate kinase	ec:2.7.2.3	1	A_002468
Biosynthesis of alkaloids derived from ornithine, lysine and nicotinic acid	path:map01064	48	ATP citrate synthase	ec:2.3.3.8	2	A_002839, A_008074
Biosynthesis of alkaloids derived from ornithine, lysine and nicotinic acid	path:map01064	48	pyruvate kinase	ec:2.7.1.40	2	A_001017, A_001018
Biosynthesis of alkaloids derived from ornithine, lysine and nicotinic acid	path:map01064	48	citrate (Si)-synthase	ec:2.3.3.1	1	A_002240
Biosynthesis of alkaloids derived from shikimate pathway	path:map01063	45	aconitate hydratase	ec:4.2.1.3	3	A_002740, A_005137, A_007154
Biosynthesis of alkaloids derived from shikimate pathway	path:map01063	45	fumarate hydratase	ec:4.2.1.2	1	A_004072
Biosynthesis of alkaloids derived from shikimate pathway	path:map01063	45	6-phosphofructokinase	ec:2.7.1.11	2	A_000974, A_000975
Biosynthesis of alkaloids derived from shikimate pathway	path:map01063	45	oxoglutarate dehydrogenase (succinyl-transferring)	ec:1.2.4.2	1	A_007778
Biosynthesis of alkaloids derived from shikimate pathway	path:map01063	45	pyruvate dehydrogenase (acetyl-transferring)	ec:1.2.4.1	2	A_002810, A_002985
Biosynthesis of alkaloids derived from shikimate pathway	path:map01063	45	dihydrolipoyllysine-residue succinyltransferase	ec:2.3.1.61	1	A_003239
Biosynthesis of alkaloids derived from shikimate pathway	path:map01063	45	phosphopyruvate hydratase	ec:4.2.1.11	1	A_002358
Biosynthesis of alkaloids derived from shikimate pathway	path:map01063	45	succinate---CoA ligase (ADP-forming)	ec:6.2.1.5	4	A_002839, A_003178, A_007935, A_008074
Biosynthesis of alkaloids derived from shikimate pathway	path:map01063	45	succinate---CoA ligase (GDP-forming)	ec:6.2.1.4	2	A_002839, A_004986
Biosynthesis of alkaloids derived from shikimate pathway	path:map01063	45	dihydrolipoyl dehydrogenase	ec:1.8.1.4	1	A_002372
Biosynthesis of alkaloids derived from shikimate pathway	path:map01063	45	transaldolase	ec:2.2.1.2	2	A_004337, A_007613
Biosynthesis of alkaloids derived from shikimate pathway	path:map01063	45	glyceraldehyde-3-phosphate dehydrogenase (phosphorylating)	ec:1.2.1.12	2	A_002524, A_007882
Biosynthesis of alkaloids derived from shikimate pathway	path:map01063	45	isocitrate dehydrogenase (NADP+)	ec:1.1.1.42	2	A_002312, A_002436
Biosynthesis of alkaloids derived from shikimate pathway	path:map01063	45	isocitrate dehydrogenase (NAD+)	ec:1.1.1.41	1	A_007482
Biosynthesis of alkaloids derived from shikimate pathway	path:map01063	45	malate dehydrogenase (oxaloacetate-decarboxylating) (NADP+)	ec:1.1.1.40	1	A_007001
Biosynthesis of alkaloids derived from shikimate pathway	path:map01063	45	malate dehydrogenase	ec:1.1.1.37	3	A_002019, A_002020, A_002400
Biosynthesis of alkaloids derived from shikimate pathway	path:map01063	45	fructose-bisphosphate aldolase	ec:4.1.2.13	7	A_001066, A_001067, A_001742, A_001989, A_001990, A_002243, A_008177
Biosynthesis of alkaloids derived from shikimate pathway	path:map01063	45	glucose-6-phosphate isomerase	ec:5.3.1.9	1	A_000912
Biosynthesis of alkaloids derived from shikimate pathway	path:map01063	45	succinate dehydrogenase (ubiquinone)	ec:1.3.5.1	6	A_003330, A_004251, A_004908, A_004986, A_006585, A_006919
Biosynthesis of alkaloids derived from shikimate pathway	path:map01063	45	phosphoglycerate kinase	ec:2.7.2.3	1	A_002468
Biosynthesis of alkaloids derived from shikimate pathway	path:map01063	45	ATP citrate synthase	ec:2.3.3.8	2	A_002839, A_008074
Biosynthesis of alkaloids derived from shikimate pathway	path:map01063	45	pyruvate kinase	ec:2.7.1.40	2	A_001017, A_001018
Biosynthesis of alkaloids derived from shikimate pathway	path:map01063	45	citrate (Si)-synthase	ec:2.3.3.1	1	A_002240
Biosynthesis of terpenoids and steroids	path:map01062	47	aconitate hydratase	ec:4.2.1.3	3	A_002740, A_005137, A_007154
Biosynthesis of terpenoids and steroids	path:map01062	47	fumarate hydratase	ec:4.2.1.2	1	A_004072
Biosynthesis of terpenoids and steroids	path:map01062	47	6-phosphofructokinase	ec:2.7.1.11	2	A_000974, A_000975
Biosynthesis of terpenoids and steroids	path:map01062	47	oxoglutarate dehydrogenase (succinyl-transferring)	ec:1.2.4.2	1	A_007778
Biosynthesis of terpenoids and steroids	path:map01062	47	pyruvate dehydrogenase (acetyl-transferring)	ec:1.2.4.1	2	A_002810, A_002985
Biosynthesis of terpenoids and steroids	path:map01062	47	dimethylallyltranstransferase	ec:2.5.1.1	2	A_001002, A_001003
Biosynthesis of terpenoids and steroids	path:map01062	47	isopentenyl-diphosphate Delta-isomerase	ec:5.3.3.2	2	A_006179, A_007874
Biosynthesis of terpenoids and steroids	path:map01062	47	(2E,6E)-farnesyl diphosphate synthase	ec:2.5.1.10	2	A_001002, A_001003
Biosynthesis of terpenoids and steroids	path:map01062	47	dihydrolipoyllysine-residue succinyltransferase	ec:2.3.1.61	1	A_003239
Biosynthesis of terpenoids and steroids	path:map01062	47	phosphopyruvate hydratase	ec:4.2.1.11	1	A_002358
Biosynthesis of terpenoids and steroids	path:map01062	47	succinate---CoA ligase (ADP-forming)	ec:6.2.1.5	4	A_002839, A_003178, A_007935, A_008074
Biosynthesis of terpenoids and steroids	path:map01062	47	succinate---CoA ligase (GDP-forming)	ec:6.2.1.4	2	A_002839, A_004986
Biosynthesis of terpenoids and steroids	path:map01062	47	dihydrolipoyl dehydrogenase	ec:1.8.1.4	1	A_002372
Biosynthesis of terpenoids and steroids	path:map01062	47	glyceraldehyde-3-phosphate dehydrogenase (phosphorylating)	ec:1.2.1.12	2	A_002524, A_007882
Biosynthesis of terpenoids and steroids	path:map01062	47	isocitrate dehydrogenase (NADP+)	ec:1.1.1.42	2	A_002312, A_002436
Biosynthesis of terpenoids and steroids	path:map01062	47	isocitrate dehydrogenase (NAD+)	ec:1.1.1.41	1	A_007482
Biosynthesis of terpenoids and steroids	path:map01062	47	malate dehydrogenase (oxaloacetate-decarboxylating) (NADP+)	ec:1.1.1.40	1	A_007001
Biosynthesis of terpenoids and steroids	path:map01062	47	malate dehydrogenase	ec:1.1.1.37	3	A_002019, A_002020, A_002400
Biosynthesis of terpenoids and steroids	path:map01062	47	fructose-bisphosphate aldolase	ec:4.1.2.13	7	A_001066, A_001067, A_001742, A_001989, A_001990, A_002243, A_008177
Biosynthesis of terpenoids and steroids	path:map01062	47	glucose-6-phosphate isomerase	ec:5.3.1.9	1	A_000912
Biosynthesis of terpenoids and steroids	path:map01062	47	succinate dehydrogenase (ubiquinone)	ec:1.3.5.1	6	A_003330, A_004251, A_004908, A_004986, A_006585, A_006919
Biosynthesis of terpenoids and steroids	path:map01062	47	phosphoglycerate kinase	ec:2.7.2.3	1	A_002468
Biosynthesis of terpenoids and steroids	path:map01062	47	ATP citrate synthase	ec:2.3.3.8	2	A_002839, A_008074
Biosynthesis of terpenoids and steroids	path:map01062	47	pyruvate kinase	ec:2.7.1.40	2	A_001017, A_001018
Biosynthesis of terpenoids and steroids	path:map01062	47	citrate (Si)-synthase	ec:2.3.3.1	1	A_002240
Biosynthesis of phenylpropanoids	path:map01061	59	aconitate hydratase	ec:4.2.1.3	3	A_002740, A_005137, A_007154
Biosynthesis of phenylpropanoids	path:map01061	59	fumarate hydratase	ec:4.2.1.2	1	A_004072
Biosynthesis of phenylpropanoids	path:map01061	59	6-phosphofructokinase	ec:2.7.1.11	2	A_000974, A_000975
Biosynthesis of phenylpropanoids	path:map01061	59	oxoglutarate dehydrogenase (succinyl-transferring)	ec:1.2.4.2	1	A_007778
Biosynthesis of phenylpropanoids	path:map01061	59	pyruvate dehydrogenase (acetyl-transferring)	ec:1.2.4.1	2	A_002810, A_002985
Biosynthesis of phenylpropanoids	path:map01061	59	succinate dehydrogenase	ec:1.3.99.1	1	A_004277
Biosynthesis of phenylpropanoids	path:map01061	59	tetrahydrofolate synthase	ec:6.3.2.17	1	A_006746
Biosynthesis of phenylpropanoids	path:map01061	59	aspartate transaminase	ec:2.6.1.1	1	A_002906
Biosynthesis of phenylpropanoids	path:map01061	59	dihydrolipoyllysine-residue succinyltransferase	ec:2.3.1.61	1	A_003239
Biosynthesis of phenylpropanoids	path:map01061	59	phosphopyruvate hydratase	ec:4.2.1.11	1	A_002358
Biosynthesis of phenylpropanoids	path:map01061	59	succinate---CoA ligase (ADP-forming)	ec:6.2.1.5	4	A_002839, A_003178, A_007935, A_008074
Biosynthesis of phenylpropanoids	path:map01061	59	succinate---CoA ligase (GDP-forming)	ec:6.2.1.4	2	A_002839, A_004986
Biosynthesis of phenylpropanoids	path:map01061	59	dihydrolipoyl dehydrogenase	ec:1.8.1.4	1	A_002372
Biosynthesis of phenylpropanoids	path:map01061	59	transaldolase	ec:2.2.1.2	2	A_004337, A_007613
Biosynthesis of phenylpropanoids	path:map01061	59	peroxidase	ec:1.11.1.7	12	A_001972, A_002009, A_002010, A_002213, A_002489, A_003115, A_003851, A_004491, A_004837, A_004938, A_005149, A_005918
Biosynthesis of phenylpropanoids	path:map01061	59	fructose-bisphosphatase	ec:3.1.3.11	1	A_002714
Biosynthesis of phenylpropanoids	path:map01061	59	glyceraldehyde-3-phosphate dehydrogenase (phosphorylating)	ec:1.2.1.12	2	A_002524, A_007882
Biosynthesis of phenylpropanoids	path:map01061	59	isocitrate dehydrogenase (NADP+)	ec:1.1.1.42	2	A_002312, A_002436
Biosynthesis of phenylpropanoids	path:map01061	59	malate dehydrogenase	ec:1.1.1.37	3	A_002019, A_002020, A_002400
Biosynthesis of phenylpropanoids	path:map01061	59	fructose-bisphosphate aldolase	ec:4.1.2.13	7	A_001066, A_001067, A_001742, A_001989, A_001990, A_002243, A_008177
Biosynthesis of phenylpropanoids	path:map01061	59	glucose-6-phosphate isomerase	ec:5.3.1.9	1	A_000912
Biosynthesis of phenylpropanoids	path:map01061	59	succinate dehydrogenase (ubiquinone)	ec:1.3.5.1	6	A_003330, A_004251, A_004908, A_004986, A_006585, A_006919
Biosynthesis of phenylpropanoids	path:map01061	59	phosphoglycerate kinase	ec:2.7.2.3	1	A_002468
Biosynthesis of phenylpropanoids	path:map01061	59	ATP citrate synthase	ec:2.3.3.8	2	A_002839, A_008074
Biosynthesis of phenylpropanoids	path:map01061	59	pyruvate kinase	ec:2.7.1.40	2	A_001017, A_001018
Biosynthesis of phenylpropanoids	path:map01061	59	citrate (Si)-synthase	ec:2.3.3.1	1	A_002240
Selenocompound metabolism	path:map00450	6	selenide, water dikinase	ec:2.7.9.3	1	A_002387
Selenocompound metabolism	path:map00450	6	methionine---tRNA ligase	ec:6.1.1.10	1	A_005095
Selenocompound metabolism	path:map00450	6	thioredoxin-disulfide reductase	ec:1.8.1.9	2	A_002647, A_003095
Selenocompound metabolism	path:map00450	6	sulfate adenylyltransferase	ec:2.7.7.4	2	A_002853, A_004437
Phenylpropanoid biosynthesis	path:map00940	12	peroxidase	ec:1.11.1.7	12	A_001972, A_002009, A_002010, A_002213, A_002489, A_003115, A_003851, A_004491, A_004837, A_004938, A_005149, A_005918
Tyrosine metabolism	path:map00350	12	alcohol dehydrogenase	ec:1.1.1.1	1	A_001142
Tyrosine metabolism	path:map00350	12	fumarylacetoacetase	ec:3.7.1.2	1	A_003121
Tyrosine metabolism	path:map00350	12	homogentisate 1,2-dioxygenase	ec:1.13.11.5	1	A_008109
Tyrosine metabolism	path:map00350	12	aspartate transaminase	ec:2.6.1.1	1	A_002906
Tyrosine metabolism	path:map00350	12	4-hydroxyphenylpyruvate dioxygenase	ec:1.13.11.27	2	A_003421, A_006264
Tyrosine metabolism	path:map00350	12	dopamine beta-monooxygenase	ec:1.14.17.1	2	A_002389, A_006358
Tyrosine metabolism	path:map00350	12	iodide peroxidase	ec:1.11.1.8	1	A_003187
Tyrosine metabolism	path:map00350	12	maleylacetoacetate isomerase	ec:5.2.1.2	1	A_002861
Tyrosine metabolism	path:map00350	12	aldehyde dehydrogenase [NAD(P)+]	ec:1.2.1.5	2	A_002417, A_003438
Alanine, aspartate and glutamate metabolism	path:map00250	17	aspartate carbamoyltransferase	ec:2.1.3.2	1	A_007157
Alanine, aspartate and glutamate metabolism	path:map00250	17	glutamine---fructose-6-phosphate transaminase (isomerizing)	ec:2.6.1.16	1	A_005501
Alanine, aspartate and glutamate metabolism	path:map00250	17	omega-amidase	ec:3.5.1.3	1	A_006928
Alanine, aspartate and glutamate metabolism	path:map00250	17	alanine transaminase	ec:2.6.1.2	1	A_004018
Alanine, aspartate and glutamate metabolism	path:map00250	17	aspartate transaminase	ec:2.6.1.1	1	A_002906
Alanine, aspartate and glutamate metabolism	path:map00250	17	carbamoyl-phosphate synthase (glutamine-hydrolysing)	ec:6.3.5.5	1	A_007157
Alanine, aspartate and glutamate metabolism	path:map00250	17	asparagine synthase (glutamine-hydrolysing)	ec:6.3.5.4	1	A_004890
Alanine, aspartate and glutamate metabolism	path:map00250	17	glutamate synthase (NADH)	ec:1.4.1.14	2	A_003952, A_007446
Alanine, aspartate and glutamate metabolism	path:map00250	17	glutamate---ammonia ligase	ec:6.3.1.2	3	A_002479, A_002990, A_005741
Alanine, aspartate and glutamate metabolism	path:map00250	17	carbamoyl-phosphate synthase (ammonia)	ec:6.3.4.16	1	A_007157
Alanine, aspartate and glutamate metabolism	path:map00250	17	amidophosphoribosyltransferase	ec:2.4.2.14	2	A_005501, A_006557
Alanine, aspartate and glutamate metabolism	path:map00250	17	argininosuccinate synthase	ec:6.3.4.5	2	A_006317, A_006923
Alanine, aspartate and glutamate metabolism	path:map00250	17	argininosuccinate lyase	ec:4.3.2.1	1	A_002480
Alanine, aspartate and glutamate metabolism	path:map00250	17	glutamate dehydrogenase [NAD(P)+]	ec:1.4.1.3	2	A_000880, A_000881
Alanine, aspartate and glutamate metabolism	path:map00250	17	glutamate dehydrogenase	ec:1.4.1.2	2	A_000880, A_000881
Styrene degradation	path:map00643	3	fumarylacetoacetase	ec:3.7.1.2	1	A_003121
Styrene degradation	path:map00643	3	homogentisate 1,2-dioxygenase	ec:1.13.11.5	1	A_008109
Styrene degradation	path:map00643	3	maleylacetoacetate isomerase	ec:5.2.1.2	1	A_002861
Ethylbenzene degradation	path:map00642	3	acetyl-CoA C-acyltransferase	ec:2.3.1.16	3	A_002644, A_002794, A_003010
Propanoate metabolism	path:map00640	24	acyl-CoA dehydrogenase	ec:1.3.99.3	5	A_001112, A_001113, A_002904, A_002967, A_005030
Propanoate metabolism	path:map00640	24	3-hydroxyisobutyryl-CoA hydrolase	ec:3.1.2.4	1	A_004650
Propanoate metabolism	path:map00640	24	propionyl-CoA carboxylase	ec:6.4.1.3	1	A_007796
Propanoate metabolism	path:map00640	24	acetyl-CoA C-acetyltransferase	ec:2.3.1.9	4	A_003010, A_003591, A_003639, A_007847
Propanoate metabolism	path:map00640	24	enoyl-CoA hydratase	ec:4.2.1.17	3	A_003010, A_003444, A_004410
Propanoate metabolism	path:map00640	24	succinate---CoA ligase (ADP-forming)	ec:6.2.1.5	4	A_002839, A_003178, A_007935, A_008074
Propanoate metabolism	path:map00640	24	succinate---CoA ligase (GDP-forming)	ec:6.2.1.4	2	A_002839, A_004986
Propanoate metabolism	path:map00640	24	methylmalonate-semialdehyde dehydrogenase (acylating)	ec:1.2.1.27	1	A_002447
Propanoate metabolism	path:map00640	24	malonate-semialdehyde dehydrogenase (acetylating)	ec:1.2.1.18	1	A_002447
Propanoate metabolism	path:map00640	24	L-lactate dehydrogenase	ec:1.1.1.27	3	A_001088, A_001089, A_003718
Propanoate metabolism	path:map00640	24	aldehyde dehydrogenase (NAD+)	ec:1.2.1.3	2	A_002460, A_003195
Ascorbate and aldarate metabolism	path:map00053	10	glucuronosyltransferase	ec:2.4.1.17	7	A_000022, A_000024, A_000409, A_000763, A_000764, A_000765, A_000766
Ascorbate and aldarate metabolism	path:map00053	10	UDP-glucose 6-dehydrogenase	ec:1.1.1.22	1	A_006668
Ascorbate and aldarate metabolism	path:map00053	10	aldehyde dehydrogenase (NAD+)	ec:1.2.1.3	2	A_002460, A_003195
Galactose metabolism	path:map00052	6	6-phosphofructokinase	ec:2.7.1.11	2	A_000974, A_000975
Galactose metabolism	path:map00052	6	alpha-glucosidase	ec:3.2.1.20	1	A_003932
Galactose metabolism	path:map00052	6	galactokinase	ec:2.7.1.6	1	A_001012
Galactose metabolism	path:map00052	6	UDP-glucose 4-epimerase	ec:5.1.3.2	2	A_006205, A_006592
Fructose and mannose metabolism	path:map00051	17	6-phosphofructo-2-kinase	ec:2.7.1.105	1	A_004614
Fructose and mannose metabolism	path:map00051	17	mannose-1-phosphate guanylyltransferase	ec:2.7.7.13	1	A_001900
Fructose and mannose metabolism	path:map00051	17	6-phosphofructokinase	ec:2.7.1.11	2	A_000974, A_000975
Fructose and mannose metabolism	path:map00051	17	fructose-2,6-bisphosphate 2-phosphatase	ec:3.1.3.46	1	A_004614
Fructose and mannose metabolism	path:map00051	17	fructose-bisphosphatase	ec:3.1.3.11	1	A_002714
Fructose and mannose metabolism	path:map00051	17	fructose-bisphosphate aldolase	ec:4.1.2.13	7	A_001066, A_001067, A_001742, A_001989, A_001990, A_002243, A_008177
Fructose and mannose metabolism	path:map00051	17	xylose isomerase	ec:5.3.1.5	1	A_004398
Fructose and mannose metabolism	path:map00051	17	triose-phosphate isomerase	ec:5.3.1.1	3	A_003219, A_005270, A_007624
Fructose and mannose metabolism	path:map00051	17	L-iditol 2-dehydrogenase	ec:1.1.1.14	1	A_003209
Lipopolysaccharide biosynthesis	path:map00540	1	acyl-[acyl-carrier-protein]---UDP-N-acetylglucosamine O-acyltransferase	ec:2.3.1.129	1	A_002440
Phosphonate and phosphinate metabolism	path:map00440	2	ethanolamine-phosphate cytidylyltransferase	ec:2.7.7.14	1	A_004402
Phosphonate and phosphinate metabolism	path:map00440	2	ethanolaminephosphotransferase	ec:2.7.8.1	1	A_004951
Caprolactam degradation	path:map00930	5	enoyl-CoA hydratase	ec:4.2.1.17	3	A_003010, A_003444, A_004410
Caprolactam degradation	path:map00930	5	3-hydroxyacyl-CoA dehydrogenase	ec:1.1.1.35	3	A_003010, A_003639, A_004456
Histidine metabolism	path:map00340	4	aldehyde dehydrogenase [NAD(P)+]	ec:1.2.1.5	2	A_002417, A_003438
Histidine metabolism	path:map00340	4	aldehyde dehydrogenase (NAD+)	ec:1.2.1.3	2	A_002460, A_003195
Retinol metabolism	path:map00830	9	alcohol dehydrogenase	ec:1.1.1.1	1	A_001142
Retinol metabolism	path:map00830	9	glucuronosyltransferase	ec:2.4.1.17	7	A_000022, A_000024, A_000409, A_000763, A_000764, A_000765, A_000766
Retinol metabolism	path:map00830	9	retinal dehydrogenase	ec:1.2.1.36	1	A_003438
mTOR signaling pathway	path:map04150	2	cAMP-dependent protein kinase	ec:2.7.11.11	1	A_004910
mTOR signaling pathway	path:map04150	2	phosphatidylinositol-4,5-bisphosphate 3-kinase	ec:2.7.1.153	1	A_006655
Pyrimidine metabolism	path:map00240	26	dihydroorotase	ec:3.5.2.3	1	A_007157
Pyrimidine metabolism	path:map00240	26	thymidine kinase	ec:2.7.1.21	1	A_006723
Pyrimidine metabolism	path:map00240	26	aspartate carbamoyltransferase	ec:2.1.3.2	1	A_007157
Pyrimidine metabolism	path:map00240	26	uridine phosphorylase	ec:2.4.2.3	1	A_007060
Pyrimidine metabolism	path:map00240	26	purine-nucleoside phosphorylase	ec:2.4.2.1	1	A_007197
Pyrimidine metabolism	path:map00240	26	pseudouridylate synthase	ec:4.2.1.70	1	A_002708
Pyrimidine metabolism	path:map00240	26	nucleoside-diphosphate kinase	ec:2.7.4.6	2	A_001188, A_001189
Pyrimidine metabolism	path:map00240	26	carbamoyl-phosphate synthase (glutamine-hydrolysing)	ec:6.3.5.5	1	A_007157
Pyrimidine metabolism	path:map00240	26	cytidine deaminase	ec:3.5.4.5	1	A_003406
Pyrimidine metabolism	path:map00240	26	thioredoxin-disulfide reductase	ec:1.8.1.9	2	A_002647, A_003095
Pyrimidine metabolism	path:map00240	26	bis(5'-nucleosyl)-tetraphosphatase (asymmetrical)	ec:3.6.1.17	1	A_007493
Pyrimidine metabolism	path:map00240	26	orotidine-5'-phosphate decarboxylase	ec:4.1.1.23	1	A_006555
Pyrimidine metabolism	path:map00240	26	orotate phosphoribosyltransferase	ec:2.4.2.10	1	A_006555
Pyrimidine metabolism	path:map00240	26	polyribonucleotide nucleotidyltransferase	ec:2.7.7.8	1	A_005374
Pyrimidine metabolism	path:map00240	26	DNA-directed DNA polymerase	ec:2.7.7.7	3	A_004111, A_004731, A_007653
Pyrimidine metabolism	path:map00240	26	DNA-directed RNA polymerase	ec:2.7.7.6	8	A_002882, A_003486, A_004489, A_004493, A_004532, A_006188, A_006826, A_007084
Pyrimidine metabolism	path:map00240	26	dihydropyrimidine dehydrogenase (NADP+)	ec:1.3.1.2	2	A_003952, A_004622
Thiamine metabolism	path:map00730	9	cysteine desulfurase	ec:2.8.1.7	1	A_003127
Thiamine metabolism	path:map00730	9	nucleoside-triphosphatase	ec:3.6.1.15	7	A_002423, A_002509, A_003013, A_003860, A_007344, A_007934, A_007964
Thiamine metabolism	path:map00730	9	thiamine diphosphokinase	ec:2.7.6.2	1	A_003503
Steroid hormone biosynthesis	path:map00140	8	glucuronosyltransferase	ec:2.4.1.17	7	A_000022, A_000024, A_000409, A_000763, A_000764, A_000765, A_000766
Steroid hormone biosynthesis	path:map00140	8	estradiol 17beta-dehydrogenase	ec:1.1.1.62	1	A_004456
Folate biosynthesis	path:map00790	3	alkaline phosphatase	ec:3.1.3.1	1	A_004856
Folate biosynthesis	path:map00790	3	gamma-glutamyl hydrolase	ec:3.4.19.9	1	A_002429
Folate biosynthesis	path:map00790	3	tetrahydrofolate synthase	ec:6.3.2.17	1	A_006746
Glyoxylate and dicarboxylate metabolism	path:map00630	14	aconitate hydratase	ec:4.2.1.3	3	A_002740, A_005137, A_007154
Glyoxylate and dicarboxylate metabolism	path:map00630	14	propionyl-CoA carboxylase	ec:6.4.1.3	1	A_007796
Glyoxylate and dicarboxylate metabolism	path:map00630	14	acetyl-CoA C-acetyltransferase	ec:2.3.1.9	4	A_003010, A_003591, A_003639, A_007847
Glyoxylate and dicarboxylate metabolism	path:map00630	14	malate dehydrogenase	ec:1.1.1.37	3	A_002019, A_002020, A_002400
Glyoxylate and dicarboxylate metabolism	path:map00630	14	acetoacetyl-CoA reductase	ec:1.1.1.36	1	A_004456
Glyoxylate and dicarboxylate metabolism	path:map00630	14	malate synthase	ec:2.3.3.9	1	A_004066
Glyoxylate and dicarboxylate metabolism	path:map00630	14	citrate (Si)-synthase	ec:2.3.3.1	1	A_002240
Glycosaminoglycan biosynthesis - heparan sulfate	path:map00534	3	N-acetylglucosaminyl-proteoglycan 4-beta-glucuronosyltransferase	ec:2.4.1.225	2	A_006300, A_007746
Glycosaminoglycan biosynthesis - heparan sulfate	path:map00534	3	glucuronosyl-N-acetylglucosaminyl-proteoglycan 4-alpha-N-acetylglucosaminyltransferase	ec:2.4.1.224	2	A_006300, A_007746
Glycosaminoglycan biosynthesis - heparan sulfate	path:map00534	3	galactosylgalactosylxylosylprotein 3-beta-glucuronosyltransferase	ec:2.4.1.135	1	A_003150
Glycosaminoglycan biosynthesis - chondroitin sulfate	path:map00532	1	galactosylgalactosylxylosylprotein 3-beta-glucuronosyltransferase	ec:2.4.1.135	1	A_003150
Pentose and glucuronate interconversions	path:map00040	12	ribulose-phosphate 3-epimerase	ec:5.1.3.1	1	A_005864
Pentose and glucuronate interconversions	path:map00040	12	glucuronosyltransferase	ec:2.4.1.17	7	A_000022, A_000024, A_000409, A_000763, A_000764, A_000765, A_000766
Pentose and glucuronate interconversions	path:map00040	12	UDP-glucose 6-dehydrogenase	ec:1.1.1.22	1	A_006668
Pentose and glucuronate interconversions	path:map00040	12	xylose isomerase	ec:5.3.1.5	1	A_004398
Pentose and glucuronate interconversions	path:map00040	12	aldehyde dehydrogenase (NAD+)	ec:1.2.1.3	2	A_002460, A_003195
alpha-Linolenic acid metabolism	path:map00592	7	acyl-CoA oxidase	ec:1.3.3.6	1	A_002967
alpha-Linolenic acid metabolism	path:map00592	7	phospholipase A2	ec:3.1.1.4	1	A_002701
alpha-Linolenic acid metabolism	path:map00592	7	enoyl-CoA hydratase	ec:4.2.1.17	3	A_003010, A_003444, A_004410
alpha-Linolenic acid metabolism	path:map00592	7	acetyl-CoA C-acyltransferase	ec:2.3.1.16	3	A_002644, A_002794, A_003010
Linoleic acid metabolism	path:map00591	1	phospholipase A2	ec:3.1.1.4	1	A_002701
Biosynthesis of unsaturated fatty acids	path:map01040	9	stearoyl-CoA 9-desaturase	ec:1.14.19.1	1	A_007510
Biosynthesis of unsaturated fatty acids	path:map01040	9	palmitoyl-CoA hydrolase	ec:3.1.2.2	1	A_003077
Biosynthesis of unsaturated fatty acids	path:map01040	9	acyl-CoA oxidase	ec:1.3.3.6	1	A_002967
Biosynthesis of unsaturated fatty acids	path:map01040	9	enoyl-CoA hydratase	ec:4.2.1.17	3	A_003010, A_003444, A_004410
Biosynthesis of unsaturated fatty acids	path:map01040	9	acetyl-CoA C-acyltransferase	ec:2.3.1.16	3	A_002644, A_002794, A_003010
Biosynthesis of unsaturated fatty acids	path:map01040	9	long-chain-3-hydroxyacyl-CoA dehydrogenase	ec:1.1.1.211	3	A_002644, A_003010, A_003159
Arachidonic acid metabolism	path:map00590	4	soluble epoxide hydrolase	ec:3.3.2.10	1	A_006650
Arachidonic acid metabolism	path:map00590	4	phospholipase A2	ec:3.1.1.4	1	A_002701
Arachidonic acid metabolism	path:map00590	4	glutathione peroxidase	ec:1.11.1.9	2	A_003120, A_005738
Sulfur metabolism	path:map00920	2	sulfate adenylyltransferase	ec:2.7.7.4	2	A_002853, A_004437
Drug metabolism - other enzymes	path:map00983	17	thymidine kinase	ec:2.7.1.21	1	A_006723
Drug metabolism - other enzymes	path:map00983	17	uridine phosphorylase	ec:2.4.2.3	1	A_007060
Drug metabolism - other enzymes	path:map00983	17	cytidine deaminase	ec:3.5.4.5	1	A_003406
Drug metabolism - other enzymes	path:map00983	17	glucuronosyltransferase	ec:2.4.1.17	7	A_000022, A_000024, A_000409, A_000763, A_000764, A_000765, A_000766
Drug metabolism - other enzymes	path:map00983	17	xanthine oxidase	ec:1.17.3.2	1	A_005730
Drug metabolism - other enzymes	path:map00983	17	orotate phosphoribosyltransferase	ec:2.4.2.10	1	A_006555
Drug metabolism - other enzymes	path:map00983	17	dihydropyrimidine dehydrogenase (NADP+)	ec:1.3.1.2	2	A_003952, A_004622
Drug metabolism - other enzymes	path:map00983	17	IMP dehydrogenase	ec:1.1.1.205	3	A_001214, A_001215, A_003124
Drug metabolism - cytochrome P450	path:map00982	11	alcohol dehydrogenase	ec:1.1.1.1	1	A_001142
Drug metabolism - cytochrome P450	path:map00982	11	glutathione transferase	ec:2.5.1.18	1	A_004497
Drug metabolism - cytochrome P450	path:map00982	11	glucuronosyltransferase	ec:2.4.1.17	7	A_000022, A_000024, A_000409, A_000763, A_000764, A_000765, A_000766
Drug metabolism - cytochrome P450	path:map00982	11	aldehyde dehydrogenase [NAD(P)+]	ec:1.2.1.5	2	A_002417, A_003438
Arginine and proline metabolism	path:map00330	16	aspartate transaminase	ec:2.6.1.1	1	A_002906
Arginine and proline metabolism	path:map00330	16	spermine synthase	ec:2.5.1.22	1	A_002971
Arginine and proline metabolism	path:map00330	16	glutamate---ammonia ligase	ec:6.3.1.2	3	A_002479, A_002990, A_005741
Arginine and proline metabolism	path:map00330	16	carbamoyl-phosphate synthase (ammonia)	ec:6.3.4.16	1	A_007157
Arginine and proline metabolism	path:map00330	16	nitric-oxide synthase	ec:1.14.13.39	1	A_004944
Arginine and proline metabolism	path:map00330	16	arginine kinase	ec:2.7.3.3	2	A_000798, A_000799
Arginine and proline metabolism	path:map00330	16	argininosuccinate synthase	ec:6.3.4.5	2	A_006317, A_006923
Arginine and proline metabolism	path:map00330	16	argininosuccinate lyase	ec:4.3.2.1	1	A_002480
Arginine and proline metabolism	path:map00330	16	glutamate dehydrogenase [NAD(P)+]	ec:1.4.1.3	2	A_000880, A_000881
Arginine and proline metabolism	path:map00330	16	glutamate dehydrogenase	ec:1.4.1.2	2	A_000880, A_000881
Arginine and proline metabolism	path:map00330	16	aldehyde dehydrogenase (NAD+)	ec:1.2.1.3	2	A_002460, A_003195
Metabolism of xenobiotics by cytochrome P450	path:map00980	11	alcohol dehydrogenase	ec:1.1.1.1	1	A_001142
Metabolism of xenobiotics by cytochrome P450	path:map00980	11	glutathione transferase	ec:2.5.1.18	1	A_004497
Metabolism of xenobiotics by cytochrome P450	path:map00980	11	glucuronosyltransferase	ec:2.4.1.17	7	A_000022, A_000024, A_000409, A_000763, A_000764, A_000765, A_000766
Metabolism of xenobiotics by cytochrome P450	path:map00980	11	aldehyde dehydrogenase [NAD(P)+]	ec:1.2.1.5	2	A_002417, A_003438
Caffeine metabolism	path:map00232	1	xanthine oxidase	ec:1.17.3.2	1	A_005730
Purine metabolism	path:map00230	46	adenosine kinase	ec:2.7.1.20	2	A_001400, A_001401
Purine metabolism	path:map00230	46	xanthine dehydrogenase	ec:1.17.1.4	1	A_005730
Purine metabolism	path:map00230	46	adenine phosphoribosyltransferase	ec:2.4.2.7	1	A_004333
Purine metabolism	path:map00230	46	purine-nucleoside phosphorylase	ec:2.4.2.1	1	A_007197
Purine metabolism	path:map00230	46	phosphoribosylaminoimidazolesuccinocarboxamide synthase	ec:6.3.2.6	1	A_002591
Purine metabolism	path:map00230	46	IMP cyclohydrolase	ec:3.5.4.10	2	A_002215, A_002281
Purine metabolism	path:map00230	46	phosphoribosylaminoimidazolecarboxamide formyltransferase	ec:2.1.2.3	2	A_002215, A_002281
Purine metabolism	path:map00230	46	nucleoside-diphosphate kinase	ec:2.7.4.6	2	A_001188, A_001189
Purine metabolism	path:map00230	46	adenylate kinase	ec:2.7.4.3	2	A_001987, A_001988
Purine metabolism	path:map00230	46	adenosine deaminase	ec:3.5.4.4	1	A_004905
Purine metabolism	path:map00230	46	bis(5'-nucleosyl)-tetraphosphatase (asymmetrical)	ec:3.6.1.17	1	A_007493
Purine metabolism	path:map00230	46	nucleoside-triphosphatase	ec:3.6.1.15	7	A_002423, A_002509, A_003013, A_003860, A_007344, A_007934, A_007964
Purine metabolism	path:map00230	46	GMP reductase	ec:1.7.1.7	1	A_002859
Purine metabolism	path:map00230	46	phosphoribosylaminoimidazole carboxylase	ec:4.1.1.21	1	A_002591
Purine metabolism	path:map00230	46	xanthine oxidase	ec:1.17.3.2	1	A_005730
Purine metabolism	path:map00230	46	amidophosphoribosyltransferase	ec:2.4.2.14	2	A_005501, A_006557
Purine metabolism	path:map00230	46	polyribonucleotide nucleotidyltransferase	ec:2.7.7.8	1	A_005374
Purine metabolism	path:map00230	46	DNA-directed DNA polymerase	ec:2.7.7.7	3	A_004111, A_004731, A_007653
Purine metabolism	path:map00230	46	DNA-directed RNA polymerase	ec:2.7.7.6	8	A_002882, A_003486, A_004489, A_004493, A_004532, A_006188, A_006826, A_007084
Purine metabolism	path:map00230	46	sulfate adenylyltransferase	ec:2.7.7.4	2	A_002853, A_004437
Purine metabolism	path:map00230	46	guanylate cyclase	ec:4.6.1.2	1	A_001740
Purine metabolism	path:map00230	46	3',5'-cyclic-nucleotide phosphodiesterase	ec:3.1.4.17	1	A_003418
Purine metabolism	path:map00230	46	IMP dehydrogenase	ec:1.1.1.205	3	A_001214, A_001215, A_003124
Purine metabolism	path:map00230	46	ribose-phosphate diphosphokinase	ec:2.7.6.1	1	A_002450
Purine metabolism	path:map00230	46	pyruvate kinase	ec:2.7.1.40	2	A_001017, A_001018
Aminobenzoate degradation	path:map00627	4	alkaline phosphatase	ec:3.1.3.1	1	A_004856
Aminobenzoate degradation	path:map00627	4	enoyl-CoA hydratase	ec:4.2.1.17	3	A_003010, A_003444, A_004410
Naphthalene degradation	path:map00626	1	alcohol dehydrogenase	ec:1.1.1.1	1	A_001142
Carbon fixation pathways in prokaryotes	path:map00720	24	aconitate hydratase	ec:4.2.1.3	3	A_002740, A_005137, A_007154
Carbon fixation pathways in prokaryotes	path:map00720	24	fumarate hydratase	ec:4.2.1.2	1	A_004072
Carbon fixation pathways in prokaryotes	path:map00720	24	succinate dehydrogenase	ec:1.3.99.1	1	A_004277
Carbon fixation pathways in prokaryotes	path:map00720	24	methylenetetrahydrofolate reductase [NAD(P)H]	ec:1.5.1.20	1	A_005168
Carbon fixation pathways in prokaryotes	path:map00720	24	propionyl-CoA carboxylase	ec:6.4.1.3	1	A_007796
Carbon fixation pathways in prokaryotes	path:map00720	24	pyruvate carboxylase	ec:6.4.1.1	1	A_004434
Carbon fixation pathways in prokaryotes	path:map00720	24	acetyl-CoA C-acetyltransferase	ec:2.3.1.9	4	A_003010, A_003591, A_003639, A_007847
Carbon fixation pathways in prokaryotes	path:map00720	24	methenyltetrahydrofolate cyclohydrolase	ec:3.5.4.9	2	A_001762, A_007814
Carbon fixation pathways in prokaryotes	path:map00720	24	succinate---CoA ligase (ADP-forming)	ec:6.2.1.5	4	A_002839, A_003178, A_007935, A_008074
Carbon fixation pathways in prokaryotes	path:map00720	24	formate---tetrahydrofolate ligase	ec:6.3.4.3	2	A_001762, A_007814
Carbon fixation pathways in prokaryotes	path:map00720	24	methylenetetrahydrofolate dehydrogenase (NADP+)	ec:1.5.1.5	2	A_001762, A_007814
Carbon fixation pathways in prokaryotes	path:map00720	24	isocitrate dehydrogenase (NADP+)	ec:1.1.1.42	2	A_002312, A_002436
Carbon fixation pathways in prokaryotes	path:map00720	24	malate dehydrogenase	ec:1.1.1.37	3	A_002019, A_002020, A_002400
Carbon fixation pathways in prokaryotes	path:map00720	24	3-hydroxyacyl-CoA dehydrogenase	ec:1.1.1.35	3	A_003010, A_003639, A_004456
Carbon fixation pathways in prokaryotes	path:map00720	24	ATP citrate synthase	ec:2.3.3.8	2	A_002839, A_008074
Chloroalkane and chloroalkene degradation	path:map00625	4	alcohol dehydrogenase	ec:1.1.1.1	1	A_001142
Chloroalkane and chloroalkene degradation	path:map00625	4	soluble epoxide hydrolase	ec:3.3.2.10	1	A_006650
Chloroalkane and chloroalkene degradation	path:map00625	4	aldehyde dehydrogenase (NAD+)	ec:1.2.1.3	2	A_002460, A_003195
Toluene degradation	path:map00623	4	succinate dehydrogenase	ec:1.3.99.1	1	A_004277
Toluene degradation	path:map00623	4	3-hydroxyacyl-CoA dehydrogenase	ec:1.1.1.35	3	A_003010, A_003639, A_004456
Valine, leucine and isoleucine biosynthesis	path:map00290	9	pyruvate dehydrogenase (acetyl-transferring)	ec:1.2.4.1	2	A_002810, A_002985
Valine, leucine and isoleucine biosynthesis	path:map00290	9	threonine ammonia-lyase	ec:4.3.1.19	1	A_003620
Valine, leucine and isoleucine biosynthesis	path:map00290	9	valine---tRNA ligase	ec:6.1.1.9	3	A_001634, A_001635, A_006229
Valine, leucine and isoleucine biosynthesis	path:map00290	9	leucine---tRNA ligase	ec:6.1.1.4	3	A_002953, A_003999, A_006556
Photosynthesis	path:map00195	13	H+-transporting two-sector ATPase	ec:3.6.3.14	13	A_001122, A_001123, A_001136, A_002388, A_002410, A_002590, A_002728, A_003014, A_003228, A_003556, A_003930, A_004335, A_005080
Ubiquinone and other terpenoid-quinone biosynthesis	path:map00130	2	4-hydroxyphenylpyruvate dioxygenase	ec:1.13.11.27	2	A_003421, A_006264
Pyruvate metabolism	path:map00620	28	pyruvate dehydrogenase (acetyl-transferring)	ec:1.2.4.1	2	A_002810, A_002985
Pyruvate metabolism	path:map00620	28	hydroxyacylglutathione hydrolase	ec:3.1.2.6	1	A_003321
Pyruvate metabolism	path:map00620	28	pyruvate carboxylase	ec:6.4.1.1	1	A_004434
Pyruvate metabolism	path:map00620	28	acetyl-CoA C-acetyltransferase	ec:2.3.1.9	4	A_003010, A_003591, A_003639, A_007847
Pyruvate metabolism	path:map00620	28	dihydrolipoyl dehydrogenase	ec:1.8.1.4	1	A_002372
Pyruvate metabolism	path:map00620	28	phosphoenolpyruvate carboxykinase (GTP)	ec:4.1.1.32	5	A_001991, A_001992, A_002211, A_003244, A_004433
Pyruvate metabolism	path:map00620	28	malate dehydrogenase (NADP+)	ec:1.1.1.82	2	A_002019, A_002020
Pyruvate metabolism	path:map00620	28	malate dehydrogenase (oxaloacetate-decarboxylating) (NADP+)	ec:1.1.1.40	1	A_007001
Pyruvate metabolism	path:map00620	28	malate dehydrogenase	ec:1.1.1.37	3	A_002019, A_002020, A_002400
Pyruvate metabolism	path:map00620	28	L-lactate dehydrogenase	ec:1.1.1.27	3	A_001088, A_001089, A_003718
Pyruvate metabolism	path:map00620	28	lactoylglutathione lyase	ec:4.4.1.5	2	A_003421, A_006264
Pyruvate metabolism	path:map00620	28	aldehyde dehydrogenase (NAD+)	ec:1.2.1.3	2	A_002460, A_003195
Pyruvate metabolism	path:map00620	28	malate synthase	ec:2.3.3.9	1	A_004066
Pyruvate metabolism	path:map00620	28	pyruvate kinase	ec:2.7.1.40	2	A_001017, A_001018
Oxidative phosphorylation	path:map00190	66	inorganic diphosphatase ec:3.6.1.10 endopolyphosphatase	ec:3.6.1.1	1	A_005713
Oxidative phosphorylation	path:map00190	66	succinate dehydrogenase	ec:1.3.99.1	1	A_004277
Oxidative phosphorylation	path:map00190	66	ubiquinol---cytochrome-c reductase	ec:1.10.2.2	7	A_000459, A_002657, A_002877, A_003089, A_006744, A_006953, A_008168
Oxidative phosphorylation	path:map00190	66	H+-exporting ATPase	ec:3.6.3.6	10	A_002388, A_002410, A_002590, A_002728, A_002892, A_003704, A_003930, A_004146, A_004425, A_007574
Oxidative phosphorylation	path:map00190	66	NADH:ubiquinone reductase (H+-translocating)	ec:1.6.5.3	14	A_002451, A_002528, A_002639, A_003076, A_003484, A_003710, A_004417, A_004943, A_005000, A_005048, A_005422, A_005659, A_006249, A_007523
Oxidative phosphorylation	path:map00190	66	NADH dehydrogenase	ec:1.6.99.3	5	A_002779, A_002995, A_003094, A_004549, A_006908
Oxidative phosphorylation	path:map00190	66	succinate dehydrogenase (ubiquinone)	ec:1.3.5.1	6	A_003330, A_004251, A_004908, A_004986, A_006585, A_006919
Oxidative phosphorylation	path:map00190	66	H+-transporting two-sector ATPase	ec:3.6.3.14	13	A_001122, A_001123, A_001136, A_002388, A_002410, A_002590, A_002728, A_003014, A_003228, A_003556, A_003930, A_004335, A_005080
Oxidative phosphorylation	path:map00190	66	cytochrome-c oxidase	ec:1.9.3.1	14	A_000101, A_002473, A_002927, A_003290, A_003466, A_004133, A_004930, A_005016, A_005034, A_006859, A_006863, A_007279, A_007479, A_007834
Methane metabolism	path:map00680	49	phosphoserine phosphatase ec:3.1.3.30 Deleted entry ec:3.1.3.31 nucleotidase	ec:3.1.3.3	1	A_001305
Methane metabolism	path:map00680	49	phosphoserine transaminase	ec:2.6.1.52	1	A_002769
Methane metabolism	path:map00680	49	6-phosphofructokinase	ec:2.7.1.11	2	A_000974, A_000975
Methane metabolism	path:map00680	49	methylenetetrahydrofolate reductase [NAD(P)H]	ec:1.5.1.20	1	A_005168
Methane metabolism	path:map00680	49	glycine hydroxymethyltransferase	ec:2.1.2.1	3	A_003734, A_004779, A_008097
Methane metabolism	path:map00680	49	phosphopyruvate hydratase	ec:4.2.1.11	1	A_002358
Methane metabolism	path:map00680	49	peroxidase	ec:1.11.1.7	12	A_001972, A_002009, A_002010, A_002213, A_002489, A_003115, A_003851, A_004491, A_004837, A_004938, A_005149, A_005918
Methane metabolism	path:map00680	49	catalase	ec:1.11.1.6	1	A_007522
Methane metabolism	path:map00680	49	phosphoglycerate dehydrogenase	ec:1.1.1.95	1	A_004023
Methane metabolism	path:map00680	49	S-(hydroxymethyl)glutathione dehydrogenase	ec:1.1.1.284	2	A_001142, A_001143
Methane metabolism	path:map00680	49	fructose-bisphosphatase	ec:3.1.3.11	1	A_002714
Methane metabolism	path:map00680	49	malate dehydrogenase	ec:1.1.1.37	3	A_002019, A_002020, A_002400
Methane metabolism	path:map00680	49	fructose-bisphosphate aldolase	ec:4.1.2.13	7	A_001066, A_001067, A_001742, A_001989, A_001990, A_002243, A_008177
Methane metabolism	path:map00680	49	H+-transporting two-sector ATPase	ec:3.6.3.14	13	A_001122, A_001123, A_001136, A_002388, A_002410, A_002590, A_002728, A_003014, A_003228, A_003556, A_003930, A_004335, A_005080
Pentose phosphate pathway	path:map00030	19	glucose dehydrogenase (acceptor)	ec:1.1.99.10	2	A_000880, A_000881
Pentose phosphate pathway	path:map00030	19	6-phosphofructokinase	ec:2.7.1.11	2	A_000974, A_000975
Pentose phosphate pathway	path:map00030	19	ribulose-phosphate 3-epimerase	ec:5.1.3.1	1	A_005864
Pentose phosphate pathway	path:map00030	19	transaldolase	ec:2.2.1.2	2	A_004337, A_007613
Pentose phosphate pathway	path:map00030	19	fructose-bisphosphatase	ec:3.1.3.11	1	A_002714
Pentose phosphate pathway	path:map00030	19	phosphogluconate dehydrogenase (decarboxylating)	ec:1.1.1.44	2	A_004023, A_005210
Pentose phosphate pathway	path:map00030	19	phosphogluconate 2-dehydrogenase	ec:1.1.1.43	1	A_004023
Pentose phosphate pathway	path:map00030	19	fructose-bisphosphate aldolase	ec:4.1.2.13	7	A_001066, A_001067, A_001742, A_001989, A_001990, A_002243, A_008177
Pentose phosphate pathway	path:map00030	19	glucose-6-phosphate isomerase	ec:5.3.1.9	1	A_000912
Pentose phosphate pathway	path:map00030	19	ribose-phosphate diphosphokinase	ec:2.7.6.1	1	A_002450
Amino sugar and nucleotide sugar metabolism	path:map00520	8	mannose-1-phosphate guanylyltransferase	ec:2.7.7.13	1	A_001900
Amino sugar and nucleotide sugar metabolism	path:map00520	8	galactokinase	ec:2.7.1.6	1	A_001012
Amino sugar and nucleotide sugar metabolism	path:map00520	8	glutamine---fructose-6-phosphate transaminase (isomerizing)	ec:2.6.1.16	1	A_005501
Amino sugar and nucleotide sugar metabolism	path:map00520	8	glucosamine-6-phosphate deaminase	ec:3.5.99.6	1	A_006234
Amino sugar and nucleotide sugar metabolism	path:map00520	8	UDP-glucose 4-epimerase	ec:5.1.3.2	2	A_006205, A_006592
Amino sugar and nucleotide sugar metabolism	path:map00520	8	UDP-glucose 6-dehydrogenase	ec:1.1.1.22	1	A_006668
Amino sugar and nucleotide sugar metabolism	path:map00520	8	glucose-6-phosphate isomerase	ec:5.3.1.9	1	A_000912
Nitrogen metabolism	path:map00910	10	aminomethyltransferase	ec:2.1.2.10	1	A_007673
Nitrogen metabolism	path:map00910	10	asparagine synthase (glutamine-hydrolysing)	ec:6.3.5.4	1	A_004890
Nitrogen metabolism	path:map00910	10	glutamate synthase (NADH)	ec:1.4.1.14	2	A_003952, A_007446
Nitrogen metabolism	path:map00910	10	glutamate---ammonia ligase	ec:6.3.1.2	3	A_002479, A_002990, A_005741
Nitrogen metabolism	path:map00910	10	carbamoyl-phosphate synthase (ammonia)	ec:6.3.4.16	1	A_007157
Nitrogen metabolism	path:map00910	10	glutamate dehydrogenase [NAD(P)+]	ec:1.4.1.3	2	A_000880, A_000881
Nitrogen metabolism	path:map00910	10	glutamate dehydrogenase	ec:1.4.1.2	2	A_000880, A_000881
Glutathione metabolism	path:map00480	11	peroxiredoxin	ec:1.11.1.15	3	A_003851, A_004938, A_005149
Glutathione metabolism	path:map00480	11	spermine synthase	ec:2.5.1.22	1	A_002971
Glutathione metabolism	path:map00480	11	glutathione transferase	ec:2.5.1.18	1	A_004497
Glutathione metabolism	path:map00480	11	glutathione peroxidase	ec:1.11.1.9	2	A_003120, A_005738
Glutathione metabolism	path:map00480	11	phosphogluconate dehydrogenase (decarboxylating)	ec:1.1.1.44	2	A_004023, A_005210
Glutathione metabolism	path:map00480	11	phosphogluconate 2-dehydrogenase	ec:1.1.1.43	1	A_004023
Glutathione metabolism	path:map00480	11	isocitrate dehydrogenase (NADP+)	ec:1.1.1.42	2	A_002312, A_002436
Aminoacyl-tRNA biosynthesis	path:map00970	31	asparagine---tRNA ligase	ec:6.1.1.22	1	A_002765
Aminoacyl-tRNA biosynthesis	path:map00970	31	histidine---tRNA ligase	ec:6.1.1.21	2	A_002824, A_007519
Aminoacyl-tRNA biosynthesis	path:map00970	31	phenylalanine---tRNA ligase	ec:6.1.1.20	3	A_004166, A_004421, A_004426
Aminoacyl-tRNA biosynthesis	path:map00970	31	arginine---tRNA ligase	ec:6.1.1.19	2	A_003047, A_003664
Aminoacyl-tRNA biosynthesis	path:map00970	31	glutamine---tRNA ligase	ec:6.1.1.18	1	A_003083
Aminoacyl-tRNA biosynthesis	path:map00970	31	glutamate---tRNA ligase	ec:6.1.1.17	4	A_002725, A_006288, A_007507, A_007937
Aminoacyl-tRNA biosynthesis	path:map00970	31	cysteine---tRNA ligase	ec:6.1.1.16	4	A_001642, A_001643, A_004245, A_004580
Aminoacyl-tRNA biosynthesis	path:map00970	31	proline---tRNA ligase	ec:6.1.1.15	4	A_002725, A_006288, A_007507, A_007937
Aminoacyl-tRNA biosynthesis	path:map00970	31	aspartate---tRNA ligase	ec:6.1.1.12	3	A_002765, A_006289, A_006661
Aminoacyl-tRNA biosynthesis	path:map00970	31	serine---tRNA ligase	ec:6.1.1.11	1	A_005592
Aminoacyl-tRNA biosynthesis	path:map00970	31	methionine---tRNA ligase	ec:6.1.1.10	1	A_005095
Aminoacyl-tRNA biosynthesis	path:map00970	31	valine---tRNA ligase	ec:6.1.1.9	3	A_001634, A_001635, A_006229
Aminoacyl-tRNA biosynthesis	path:map00970	31	alanine---tRNA ligase	ec:6.1.1.7	1	A_002359
Aminoacyl-tRNA biosynthesis	path:map00970	31	lysine---tRNA ligase	ec:6.1.1.6	1	A_002338
Aminoacyl-tRNA biosynthesis	path:map00970	31	leucine---tRNA ligase	ec:6.1.1.4	3	A_002953, A_003999, A_006556
Aminoacyl-tRNA biosynthesis	path:map00970	31	threonine---tRNA ligase	ec:6.1.1.3	1	A_003432
Aminoacyl-tRNA biosynthesis	path:map00970	31	tryptophan---tRNA ligase	ec:6.1.1.2	1	A_001146
Tryptophan metabolism	path:map00380	14	oxoglutarate dehydrogenase (succinyl-transferring)	ec:1.2.4.2	1	A_007778
Tryptophan metabolism	path:map00380	14	glutaryl-CoA dehydrogenase	ec:1.3.99.7	2	A_002816, A_004323
Tryptophan metabolism	path:map00380	14	acetyl-CoA C-acetyltransferase	ec:2.3.1.9	4	A_003010, A_003591, A_003639, A_007847
Tryptophan metabolism	path:map00380	14	enoyl-CoA hydratase	ec:4.2.1.17	3	A_003010, A_003444, A_004410
Tryptophan metabolism	path:map00380	14	catalase	ec:1.11.1.6	1	A_007522
Tryptophan metabolism	path:map00380	14	tryptophan---tRNA ligase	ec:6.1.1.2	1	A_001146
Tryptophan metabolism	path:map00380	14	3-hydroxyacyl-CoA dehydrogenase	ec:1.1.1.35	3	A_003010, A_003639, A_004456
Tryptophan metabolism	path:map00380	14	aldehyde dehydrogenase (NAD+)	ec:1.2.1.3	2	A_002460, A_003195
Carbon fixation in photosynthetic organisms	path:map00710	21	alanine transaminase	ec:2.6.1.2	1	A_004018
Carbon fixation in photosynthetic organisms	path:map00710	21	aspartate transaminase	ec:2.6.1.1	1	A_002906
Carbon fixation in photosynthetic organisms	path:map00710	21	ribulose-phosphate 3-epimerase	ec:5.1.3.1	1	A_005864
Carbon fixation in photosynthetic organisms	path:map00710	21	malate dehydrogenase (NADP+)	ec:1.1.1.82	2	A_002019, A_002020
Carbon fixation in photosynthetic organisms	path:map00710	21	fructose-bisphosphatase	ec:3.1.3.11	1	A_002714
Carbon fixation in photosynthetic organisms	path:map00710	21	malate dehydrogenase (oxaloacetate-decarboxylating) (NADP+)	ec:1.1.1.40	1	A_007001
Carbon fixation in photosynthetic organisms	path:map00710	21	malate dehydrogenase	ec:1.1.1.37	3	A_002019, A_002020, A_002400
Carbon fixation in photosynthetic organisms	path:map00710	21	fructose-bisphosphate aldolase	ec:4.1.2.13	7	A_001066, A_001067, A_001742, A_001989, A_001990, A_002243, A_008177
Carbon fixation in photosynthetic organisms	path:map00710	21	triose-phosphate isomerase	ec:5.3.1.1	3	A_003219, A_005270, A_007624
Carbon fixation in photosynthetic organisms	path:map00710	21	phosphoglycerate kinase	ec:2.7.2.3	1	A_002468
Carbon fixation in photosynthetic organisms	path:map00710	21	pyruvate kinase	ec:2.7.1.40	2	A_001017, A_001018
Geraniol degradation	path:map00281	7	enoyl-CoA hydratase	ec:4.2.1.17	3	A_003010, A_003444, A_004410
Geraniol degradation	path:map00281	7	acetyl-CoA C-acyltransferase	ec:2.3.1.16	3	A_002644, A_002794, A_003010
Geraniol degradation	path:map00281	7	3-hydroxyacyl-CoA dehydrogenase	ec:1.1.1.35	3	A_003010, A_003639, A_004456
Valine, leucine and isoleucine degradation	path:map00280	22	acyl-CoA dehydrogenase	ec:1.3.99.3	5	A_001112, A_001113, A_002904, A_002967, A_005030
Valine, leucine and isoleucine degradation	path:map00280	22	3-hydroxyisobutyryl-CoA hydrolase	ec:3.1.2.4	1	A_004650
Valine, leucine and isoleucine degradation	path:map00280	22	propionyl-CoA carboxylase	ec:6.4.1.3	1	A_007796
Valine, leucine and isoleucine degradation	path:map00280	22	acetyl-CoA C-acetyltransferase	ec:2.3.1.9	4	A_003010, A_003591, A_003639, A_007847
Valine, leucine and isoleucine degradation	path:map00280	22	enoyl-CoA hydratase	ec:4.2.1.17	3	A_003010, A_003444, A_004410
Valine, leucine and isoleucine degradation	path:map00280	22	dihydrolipoyl dehydrogenase	ec:1.8.1.4	1	A_002372
Valine, leucine and isoleucine degradation	path:map00280	22	3-oxoacid CoA-transferase	ec:2.8.3.5	1	A_004320
Valine, leucine and isoleucine degradation	path:map00280	22	acetyl-CoA C-acyltransferase	ec:2.3.1.16	3	A_002644, A_002794, A_003010
Valine, leucine and isoleucine degradation	path:map00280	22	methylmalonate-semialdehyde dehydrogenase (acylating)	ec:1.2.1.27	1	A_002447
Valine, leucine and isoleucine degradation	path:map00280	22	3-hydroxyacyl-CoA dehydrogenase	ec:1.1.1.35	3	A_003010, A_003639, A_004456
Valine, leucine and isoleucine degradation	path:map00280	22	3-hydroxyisobutyrate dehydrogenase	ec:1.1.1.31	1	A_005210
Valine, leucine and isoleucine degradation	path:map00280	22	3-hydroxy-2-methylbutyryl-CoA dehydrogenase	ec:1.1.1.178	1	A_004456
Valine, leucine and isoleucine degradation	path:map00280	22	aldehyde dehydrogenase (NAD+)	ec:1.2.1.3	2	A_002460, A_003195
Primary bile acid biosynthesis	path:map00120	3	3-hydroxyacyl-CoA dehydrogenase	ec:1.1.1.35	3	A_003010, A_003639, A_004456
Pantothenate and CoA biosynthesis	path:map00770	3	pantothenate kinase	ec:2.7.1.33	1	A_004074
Pantothenate and CoA biosynthesis	path:map00770	3	dihydropyrimidine dehydrogenase (NADP+)	ec:1.3.1.2	2	A_003952, A_004622
Other types of O-glycan biosynthesis	path:map00514	8	glucuronosyltransferase	ec:2.4.1.17	7	A_000022, A_000024, A_000409, A_000763, A_000764, A_000765, A_000766
Other types of O-glycan biosynthesis	path:map00514	8	dolichyl-phosphate-mannose-protein mannosyltransferase	ec:2.4.1.109	1	A_002622
Various types of N-glycan biosynthesis	path:map00513	6	dolichyl-diphosphooligosaccharide---protein glycotransferase	ec:2.4.1.119	6	A_001591, A_002262, A_003360, A_004316, A_004345, A_006086
Mucin type O-Glycan biosynthesis	path:map00512	2	polypeptide N-acetylgalactosaminyltransferase	ec:2.4.1.41	2	A_002383, A_003328
Microbial metabolism in diverse environments	path:map01120	114	phosphoserine phosphatase ec:3.1.3.30 Deleted entry ec:3.1.3.31 nucleotidase	ec:3.1.3.3	1	A_001305
Microbial metabolism in diverse environments	path:map01120	114	alkaline phosphatase	ec:3.1.3.1	1	A_004856
Microbial metabolism in diverse environments	path:map01120	114	alcohol dehydrogenase	ec:1.1.1.1	1	A_001142
Microbial metabolism in diverse environments	path:map01120	114	aconitate hydratase	ec:4.2.1.3	3	A_002740, A_005137, A_007154
Microbial metabolism in diverse environments	path:map01120	114	fumarate hydratase	ec:4.2.1.2	1	A_004072
Microbial metabolism in diverse environments	path:map01120	114	phosphoserine transaminase	ec:2.6.1.52	1	A_002769
Microbial metabolism in diverse environments	path:map01120	114	6-phosphofructokinase	ec:2.7.1.11	2	A_000974, A_000975
Microbial metabolism in diverse environments	path:map01120	114	fumarylacetoacetase	ec:3.7.1.2	1	A_003121
Microbial metabolism in diverse environments	path:map01120	114	xanthine dehydrogenase	ec:1.17.1.4	1	A_005730
Microbial metabolism in diverse environments	path:map01120	114	soluble epoxide hydrolase	ec:3.3.2.10	1	A_006650
Microbial metabolism in diverse environments	path:map01120	114	oxoglutarate dehydrogenase (succinyl-transferring)	ec:1.2.4.2	1	A_007778
Microbial metabolism in diverse environments	path:map01120	114	pyruvate dehydrogenase (acetyl-transferring)	ec:1.2.4.1	2	A_002810, A_002985
Microbial metabolism in diverse environments	path:map01120	114	homogentisate 1,2-dioxygenase	ec:1.13.11.5	1	A_008109
Microbial metabolism in diverse environments	path:map01120	114	glutaryl-CoA dehydrogenase	ec:1.3.99.7	2	A_002816, A_004323
Microbial metabolism in diverse environments	path:map01120	114	succinate dehydrogenase	ec:1.3.99.1	1	A_004277
Microbial metabolism in diverse environments	path:map01120	114	alanine transaminase	ec:2.6.1.2	1	A_004018
Microbial metabolism in diverse environments	path:map01120	114	methylenetetrahydrofolate reductase [NAD(P)H]	ec:1.5.1.20	1	A_005168
Microbial metabolism in diverse environments	path:map01120	114	aspartate transaminase	ec:2.6.1.1	1	A_002906
Microbial metabolism in diverse environments	path:map01120	114	glycine hydroxymethyltransferase	ec:2.1.2.1	3	A_003734, A_004779, A_008097
Microbial metabolism in diverse environments	path:map01120	114	propionyl-CoA carboxylase	ec:6.4.1.3	1	A_007796
Microbial metabolism in diverse environments	path:map01120	114	pyruvate carboxylase	ec:6.4.1.1	1	A_004434
Microbial metabolism in diverse environments	path:map01120	114	asparagine synthase (glutamine-hydrolysing)	ec:6.3.5.4	1	A_004890
Microbial metabolism in diverse environments	path:map01120	114	glutamate synthase (NADH)	ec:1.4.1.14	2	A_003952, A_007446
Microbial metabolism in diverse environments	path:map01120	114	dihydrolipoyllysine-residue succinyltransferase	ec:2.3.1.61	1	A_003239
Microbial metabolism in diverse environments	path:map01120	114	glutamate---ammonia ligase	ec:6.3.1.2	3	A_002479, A_002990, A_005741
Microbial metabolism in diverse environments	path:map01120	114	acetyl-CoA C-acetyltransferase	ec:2.3.1.9	4	A_003010, A_003591, A_003639, A_007847
Microbial metabolism in diverse environments	path:map01120	114	methenyltetrahydrofolate cyclohydrolase	ec:3.5.4.9	2	A_001762, A_007814
Microbial metabolism in diverse environments	path:map01120	114	ribulose-phosphate 3-epimerase	ec:5.1.3.1	1	A_005864
Microbial metabolism in diverse environments	path:map01120	114	enoyl-CoA hydratase	ec:4.2.1.17	3	A_003010, A_003444, A_004410
Microbial metabolism in diverse environments	path:map01120	114	phosphopyruvate hydratase	ec:4.2.1.11	1	A_002358
Microbial metabolism in diverse environments	path:map01120	114	succinate---CoA ligase (ADP-forming)	ec:6.2.1.5	4	A_002839, A_003178, A_007935, A_008074
Microbial metabolism in diverse environments	path:map01120	114	succinate---CoA ligase (GDP-forming)	ec:6.2.1.4	2	A_002839, A_004986
Microbial metabolism in diverse environments	path:map01120	114	dihydrolipoyl dehydrogenase	ec:1.8.1.4	1	A_002372
Microbial metabolism in diverse environments	path:map01120	114	transaldolase	ec:2.2.1.2	2	A_004337, A_007613
Microbial metabolism in diverse environments	path:map01120	114	peroxidase	ec:1.11.1.7	12	A_001972, A_002009, A_002010, A_002213, A_002489, A_003115, A_003851, A_004491, A_004837, A_004938, A_005149, A_005918
Microbial metabolism in diverse environments	path:map01120	114	catalase	ec:1.11.1.6	1	A_007522
Microbial metabolism in diverse environments	path:map01120	114	phosphoglycerate dehydrogenase	ec:1.1.1.95	1	A_004023
Microbial metabolism in diverse environments	path:map01120	114	S-(hydroxymethyl)glutathione dehydrogenase	ec:1.1.1.284	2	A_001142, A_001143
Microbial metabolism in diverse environments	path:map01120	114	phosphoenolpyruvate carboxykinase (GTP)	ec:4.1.1.32	5	A_001991, A_001992, A_002211, A_003244, A_004433
Microbial metabolism in diverse environments	path:map01120	114	malate dehydrogenase (NADP+)	ec:1.1.1.82	2	A_002019, A_002020
Microbial metabolism in diverse environments	path:map01120	114	fructose-bisphosphatase	ec:3.1.3.11	1	A_002714
Microbial metabolism in diverse environments	path:map01120	114	acetyl-CoA C-acyltransferase	ec:2.3.1.16	3	A_002644, A_002794, A_003010
Microbial metabolism in diverse environments	path:map01120	114	sulfate adenylyltransferase	ec:2.7.7.4	2	A_002853, A_004437
Microbial metabolism in diverse environments	path:map01120	114	formate---tetrahydrofolate ligase	ec:6.3.4.3	2	A_001762, A_007814
Microbial metabolism in diverse environments	path:map01120	114	glyceraldehyde-3-phosphate dehydrogenase (phosphorylating)	ec:1.2.1.12	2	A_002524, A_007882
Microbial metabolism in diverse environments	path:map01120	114	methylenetetrahydrofolate dehydrogenase (NADP+)	ec:1.5.1.5	2	A_001762, A_007814
Microbial metabolism in diverse environments	path:map01120	114	phosphogluconate dehydrogenase (decarboxylating)	ec:1.1.1.44	2	A_004023, A_005210
Microbial metabolism in diverse environments	path:map01120	114	phosphogluconate 2-dehydrogenase	ec:1.1.1.43	1	A_004023
Microbial metabolism in diverse environments	path:map01120	114	isocitrate dehydrogenase (NADP+)	ec:1.1.1.42	2	A_002312, A_002436
Microbial metabolism in diverse environments	path:map01120	114	isocitrate dehydrogenase (NAD+)	ec:1.1.1.41	1	A_007482
Microbial metabolism in diverse environments	path:map01120	114	malate dehydrogenase (oxaloacetate-decarboxylating) (NADP+)	ec:1.1.1.40	1	A_007001
Microbial metabolism in diverse environments	path:map01120	114	malate dehydrogenase	ec:1.1.1.37	3	A_002019, A_002020, A_002400
Microbial metabolism in diverse environments	path:map01120	114	acetoacetyl-CoA reductase	ec:1.1.1.36	1	A_004456
Microbial metabolism in diverse environments	path:map01120	114	3-hydroxyacyl-CoA dehydrogenase	ec:1.1.1.35	3	A_003010, A_003639, A_004456
Microbial metabolism in diverse environments	path:map01120	114	fructose-bisphosphate aldolase	ec:4.1.2.13	7	A_001066, A_001067, A_001742, A_001989, A_001990, A_002243, A_008177
Microbial metabolism in diverse environments	path:map01120	114	L-lactate dehydrogenase	ec:1.1.1.27	3	A_001088, A_001089, A_003718
Microbial metabolism in diverse environments	path:map01120	114	glucose-6-phosphate isomerase	ec:5.3.1.9	1	A_000912
Microbial metabolism in diverse environments	path:map01120	114	triose-phosphate isomerase	ec:5.3.1.1	3	A_003219, A_005270, A_007624
Microbial metabolism in diverse environments	path:map01120	114	maleylacetoacetate isomerase	ec:5.2.1.2	1	A_002861
Microbial metabolism in diverse environments	path:map01120	114	ribose-phosphate diphosphokinase	ec:2.7.6.1	1	A_002450
Microbial metabolism in diverse environments	path:map01120	114	phosphoglycerate kinase	ec:2.7.2.3	1	A_002468
Microbial metabolism in diverse environments	path:map01120	114	aldehyde dehydrogenase [NAD(P)+]	ec:1.2.1.5	2	A_002417, A_003438
Microbial metabolism in diverse environments	path:map01120	114	aldehyde dehydrogenase (NAD+)	ec:1.2.1.3	2	A_002460, A_003195
Microbial metabolism in diverse environments	path:map01120	114	malate synthase	ec:2.3.3.9	1	A_004066
Microbial metabolism in diverse environments	path:map01120	114	ATP citrate synthase	ec:2.3.3.8	2	A_002839, A_008074
Microbial metabolism in diverse environments	path:map01120	114	pyruvate kinase	ec:2.7.1.40	2	A_001017, A_001018
Microbial metabolism in diverse environments	path:map01120	114	citrate (Si)-synthase	ec:2.3.3.1	1	A_002240
Citrate cycle (TCA cycle)	path:map00020	33	aconitate hydratase	ec:4.2.1.3	3	A_002740, A_005137, A_007154
Citrate cycle (TCA cycle)	path:map00020	33	fumarate hydratase	ec:4.2.1.2	1	A_004072
Citrate cycle (TCA cycle)	path:map00020	33	oxoglutarate dehydrogenase (succinyl-transferring)	ec:1.2.4.2	1	A_007778
Citrate cycle (TCA cycle)	path:map00020	33	pyruvate dehydrogenase (acetyl-transferring)	ec:1.2.4.1	2	A_002810, A_002985
Citrate cycle (TCA cycle)	path:map00020	33	succinate dehydrogenase	ec:1.3.99.1	1	A_004277
Citrate cycle (TCA cycle)	path:map00020	33	pyruvate carboxylase	ec:6.4.1.1	1	A_004434
Citrate cycle (TCA cycle)	path:map00020	33	dihydrolipoyllysine-residue succinyltransferase	ec:2.3.1.61	1	A_003239
Citrate cycle (TCA cycle)	path:map00020	33	succinate---CoA ligase (ADP-forming)	ec:6.2.1.5	4	A_002839, A_003178, A_007935, A_008074
Citrate cycle (TCA cycle)	path:map00020	33	succinate---CoA ligase (GDP-forming)	ec:6.2.1.4	2	A_002839, A_004986
Citrate cycle (TCA cycle)	path:map00020	33	dihydrolipoyl dehydrogenase	ec:1.8.1.4	1	A_002372
Citrate cycle (TCA cycle)	path:map00020	33	phosphoenolpyruvate carboxykinase (GTP)	ec:4.1.1.32	5	A_001991, A_001992, A_002211, A_003244, A_004433
Citrate cycle (TCA cycle)	path:map00020	33	citrate (pro-3S)-lyase	ec:4.1.3.6	1	A_008074
Citrate cycle (TCA cycle)	path:map00020	33	isocitrate dehydrogenase (NADP+)	ec:1.1.1.42	2	A_002312, A_002436
Citrate cycle (TCA cycle)	path:map00020	33	isocitrate dehydrogenase (NAD+)	ec:1.1.1.41	1	A_007482
Citrate cycle (TCA cycle)	path:map00020	33	malate dehydrogenase	ec:1.1.1.37	3	A_002019, A_002020, A_002400
Citrate cycle (TCA cycle)	path:map00020	33	succinate dehydrogenase (ubiquinone)	ec:1.3.5.1	6	A_003330, A_004251, A_004908, A_004986, A_006585, A_006919
Citrate cycle (TCA cycle)	path:map00020	33	ATP citrate synthase	ec:2.3.3.8	2	A_002839, A_008074
Citrate cycle (TCA cycle)	path:map00020	33	citrate (Si)-synthase	ec:2.3.3.1	1	A_002240
One carbon pool by folate	path:map00670	12	aminomethyltransferase	ec:2.1.2.10	1	A_007673
One carbon pool by folate	path:map00670	12	methylenetetrahydrofolate reductase [NAD(P)H]	ec:1.5.1.20	1	A_005168
One carbon pool by folate	path:map00670	12	phosphoribosylaminoimidazolecarboxamide formyltransferase	ec:2.1.2.3	2	A_002215, A_002281
One carbon pool by folate	path:map00670	12	glycine hydroxymethyltransferase	ec:2.1.2.1	3	A_003734, A_004779, A_008097
One carbon pool by folate	path:map00670	12	methenyltetrahydrofolate cyclohydrolase	ec:3.5.4.9	2	A_001762, A_007814
One carbon pool by folate	path:map00670	12	formate---tetrahydrofolate ligase	ec:6.3.4.3	2	A_001762, A_007814
One carbon pool by folate	path:map00670	12	formyltetrahydrofolate dehydrogenase	ec:1.5.1.6	4	A_000984, A_000985, A_001762, A_008024
One carbon pool by folate	path:map00670	12	methylenetetrahydrofolate dehydrogenase (NADP+)	ec:1.5.1.5	2	A_001762, A_007814
N-Glycan biosynthesis	path:map00510	6	dolichyl-diphosphooligosaccharide---protein glycotransferase	ec:2.4.1.119	6	A_001591, A_002262, A_003360, A_004316, A_004345, A_006086
Limonene and pinene degradation	path:map00903	5	enoyl-CoA hydratase	ec:4.2.1.17	3	A_003010, A_003444, A_004410
Limonene and pinene degradation	path:map00903	5	aldehyde dehydrogenase (NAD+)	ec:1.2.1.3	2	A_002460, A_003195
beta-Alanine metabolism	path:map00410	17	acyl-CoA dehydrogenase	ec:1.3.99.3	5	A_001112, A_001113, A_002904, A_002967, A_005030
beta-Alanine metabolism	path:map00410	17	3-hydroxyisobutyryl-CoA hydrolase	ec:3.1.2.4	1	A_004650
beta-Alanine metabolism	path:map00410	17	spermine synthase	ec:2.5.1.22	1	A_002971
beta-Alanine metabolism	path:map00410	17	enoyl-CoA hydratase	ec:4.2.1.17	3	A_003010, A_003444, A_004410
beta-Alanine metabolism	path:map00410	17	malonate-semialdehyde dehydrogenase (acetylating)	ec:1.2.1.18	1	A_002447
beta-Alanine metabolism	path:map00410	17	dihydropyrimidine dehydrogenase (NADP+)	ec:1.3.1.2	2	A_003952, A_004622
beta-Alanine metabolism	path:map00410	17	aldehyde dehydrogenase [NAD(P)+]	ec:1.2.1.5	2	A_002417, A_003438
beta-Alanine metabolism	path:map00410	17	aldehyde dehydrogenase (NAD+)	ec:1.2.1.3	2	A_002460, A_003195
Terpenoid backbone biosynthesis	path:map00900	8	dimethylallyltranstransferase	ec:2.5.1.1	2	A_001002, A_001003
Terpenoid backbone biosynthesis	path:map00900	8	isopentenyl-diphosphate Delta-isomerase	ec:5.3.3.2	2	A_006179, A_007874
Terpenoid backbone biosynthesis	path:map00900	8	(2E,6E)-farnesyl diphosphate synthase	ec:2.5.1.10	2	A_001002, A_001003
Terpenoid backbone biosynthesis	path:map00900	8	acetyl-CoA C-acetyltransferase	ec:2.3.1.9	4	A_003010, A_003591, A_003639, A_007847
D-Alanine metabolism	path:map00473	1	alanine racemase	ec:5.1.1.1	1	A_006098
D-Glutamine and D-glutamate metabolism	path:map00471	2	glutamate dehydrogenase [NAD(P)+]	ec:1.4.1.3	2	A_000880, A_000881
Lysine degradation	path:map00310	14	oxoglutarate dehydrogenase (succinyl-transferring)	ec:1.2.4.2	1	A_007778
Lysine degradation	path:map00310	14	glutaryl-CoA dehydrogenase	ec:1.3.99.7	2	A_002816, A_004323
Lysine degradation	path:map00310	14	dihydrolipoyllysine-residue succinyltransferase	ec:2.3.1.61	1	A_003239
Lysine degradation	path:map00310	14	acetyl-CoA C-acetyltransferase	ec:2.3.1.9	4	A_003010, A_003591, A_003639, A_007847
Lysine degradation	path:map00310	14	enoyl-CoA hydratase	ec:4.2.1.17	3	A_003010, A_003444, A_004410
Lysine degradation	path:map00310	14	L-aminoadipate-semialdehyde dehydrogenase	ec:1.2.1.31	1	A_002460
Lysine degradation	path:map00310	14	3-hydroxyacyl-CoA dehydrogenase	ec:1.1.1.35	3	A_003010, A_003639, A_004456
Lysine degradation	path:map00310	14	histone-lysine N-methyltransferase	ec:2.1.1.43	1	A_003541
Lysine degradation	path:map00310	14	aldehyde dehydrogenase (NAD+)	ec:1.2.1.3	2	A_002460, A_003195
Tropane, piperidine and pyridine alkaloid biosynthesis	path:map00960	1	aspartate transaminase	ec:2.6.1.1	1	A_002906
Porphyrin and chlorophyll metabolism	path:map00860	15	magnesium chelatase	ec:6.6.1.1	1	A_001845
Porphyrin and chlorophyll metabolism	path:map00860	15	glutamate---tRNA ligase	ec:6.1.1.17	4	A_002725, A_006288, A_007507, A_007937
Porphyrin and chlorophyll metabolism	path:map00860	15	glucuronosyltransferase	ec:2.4.1.17	7	A_000022, A_000024, A_000409, A_000763, A_000764, A_000765, A_000766
Porphyrin and chlorophyll metabolism	path:map00860	15	5-aminolevulinate synthase	ec:2.3.1.37	2	A_002359, A_004855
Porphyrin and chlorophyll metabolism	path:map00860	15	ferroxidase	ec:1.16.3.1	1	A_003439
Cysteine and methionine metabolism	path:map00270	13	1-aminocyclopropane-1-carboxylate synthase	ec:4.4.1.14	4	A_002275, A_004018, A_004150, A_004998
Cysteine and methionine metabolism	path:map00270	13	aspartate transaminase	ec:2.6.1.1	1	A_002906
Cysteine and methionine metabolism	path:map00270	13	spermine synthase	ec:2.5.1.22	1	A_002971
Cysteine and methionine metabolism	path:map00270	13	methionine adenosyltransferase	ec:2.5.1.6	1	A_002323
Cysteine and methionine metabolism	path:map00270	13	adenosylhomocysteinase	ec:3.3.1.1	1	A_002564
Cysteine and methionine metabolism	path:map00270	13	cystathionine beta-synthase	ec:4.2.1.22	1	A_003528
Cysteine and methionine metabolism	path:map00270	13	betaine---homocysteine S-methyltransferase	ec:2.1.1.5	1	A_002834
Cysteine and methionine metabolism	path:map00270	13	L-lactate dehydrogenase	ec:1.1.1.27	3	A_001088, A_001089, A_003718
Cysteine and methionine metabolism	path:map00270	13	homocysteine S-methyltransferase	ec:2.1.1.10	1	A_002834
Nicotinate and nicotinamide metabolism	path:map00760	4	purine-nucleoside phosphorylase	ec:2.4.2.1	1	A_007197
Nicotinate and nicotinamide metabolism	path:map00760	4	NAD(P)+ transhydrogenase (AB-specific)	ec:1.6.1.2	3	A_003025, A_004211, A_004730
Nicotinate and nicotinamide metabolism	path:map00760	4	NAD(P)+ transhydrogenase (B-specific)	ec:1.6.1.1	2	A_003025, A_004730
Sphingolipid metabolism	path:map00600	8	galactosylceramide sulfotransferase	ec:2.8.2.11	1	A_008000
Sphingolipid metabolism	path:map00600	8	3-dehydrosphinganine reductase	ec:1.1.1.102	1	A_006390
Sphingolipid metabolism	path:map00600	8	sphingomyelin synthase	ec:2.7.8.27	2	A_001042, A_001043
Sphingolipid metabolism	path:map00600	8	ceramide cholinephosphotransferase	ec:2.7.8.3	2	A_001042, A_001043
Sphingolipid metabolism	path:map00600	8	sphingomyelin phosphodiesterase	ec:3.1.4.12	4	A_002521, A_003171, A_003289, A_003393
Biosynthesis of secondary metabolites	path:map01110	135	alcohol dehydrogenase	ec:1.1.1.1	1	A_001142
Biosynthesis of secondary metabolites	path:map01110	135	aconitate hydratase	ec:4.2.1.3	3	A_002740, A_005137, A_007154
Biosynthesis of secondary metabolites	path:map01110	135	fumarate hydratase	ec:4.2.1.2	1	A_004072
Biosynthesis of secondary metabolites	path:map01110	135	mannose-1-phosphate guanylyltransferase	ec:2.7.7.13	1	A_001900
Biosynthesis of secondary metabolites	path:map01110	135	glucose dehydrogenase (acceptor)	ec:1.1.99.10	2	A_000880, A_000881
Biosynthesis of secondary metabolites	path:map01110	135	6-phosphofructokinase	ec:2.7.1.11	2	A_000974, A_000975
Biosynthesis of secondary metabolites	path:map01110	135	purine-nucleoside phosphorylase	ec:2.4.2.1	1	A_007197
Biosynthesis of secondary metabolites	path:map01110	135	oxoglutarate dehydrogenase (succinyl-transferring)	ec:1.2.4.2	1	A_007778
Biosynthesis of secondary metabolites	path:map01110	135	pyruvate dehydrogenase (acetyl-transferring)	ec:1.2.4.1	2	A_002810, A_002985
Biosynthesis of secondary metabolites	path:map01110	135	phosphoribosylaminoimidazolesuccinocarboxamide synthase	ec:6.3.2.6	1	A_002591
Biosynthesis of secondary metabolites	path:map01110	135	acyl-CoA dehydrogenase	ec:1.3.99.3	5	A_001112, A_001113, A_002904, A_002967, A_005030
Biosynthesis of secondary metabolites	path:map01110	135	succinate dehydrogenase	ec:1.3.99.1	1	A_004277
Biosynthesis of secondary metabolites	path:map01110	135	IMP cyclohydrolase	ec:3.5.4.10	2	A_002215, A_002281
Biosynthesis of secondary metabolites	path:map01110	135	1-aminocyclopropane-1-carboxylate synthase	ec:4.4.1.14	4	A_002275, A_004018, A_004150, A_004998
Biosynthesis of secondary metabolites	path:map01110	135	magnesium chelatase	ec:6.6.1.1	1	A_001845
Biosynthesis of secondary metabolites	path:map01110	135	aspartate transaminase	ec:2.6.1.1	1	A_002906
Biosynthesis of secondary metabolites	path:map01110	135	methionine adenosyltransferase	ec:2.5.1.6	1	A_002323
Biosynthesis of secondary metabolites	path:map01110	135	dimethylallyltranstransferase	ec:2.5.1.1	2	A_001002, A_001003
Biosynthesis of secondary metabolites	path:map01110	135	isopentenyl-diphosphate Delta-isomerase	ec:5.3.3.2	2	A_006179, A_007874
Biosynthesis of secondary metabolites	path:map01110	135	phosphoribosylaminoimidazolecarboxamide formyltransferase	ec:2.1.2.3	2	A_002215, A_002281
Biosynthesis of secondary metabolites	path:map01110	135	glycine hydroxymethyltransferase	ec:2.1.2.1	3	A_003734, A_004779, A_008097
Biosynthesis of secondary metabolites	path:map01110	135	threonine ammonia-lyase	ec:4.3.1.19	1	A_003620
Biosynthesis of secondary metabolites	path:map01110	135	(2E,6E)-farnesyl diphosphate synthase	ec:2.5.1.10	2	A_001002, A_001003
Biosynthesis of secondary metabolites	path:map01110	135	glutamate---tRNA ligase	ec:6.1.1.17	4	A_002725, A_006288, A_007507, A_007937
Biosynthesis of secondary metabolites	path:map01110	135	nucleoside-diphosphate kinase	ec:2.7.4.6	2	A_001188, A_001189
Biosynthesis of secondary metabolites	path:map01110	135	adenylate kinase	ec:2.7.4.3	2	A_001987, A_001988
Biosynthesis of secondary metabolites	path:map01110	135	asparagine synthase (glutamine-hydrolysing)	ec:6.3.5.4	1	A_004890
Biosynthesis of secondary metabolites	path:map01110	135	glutamate synthase (NADH)	ec:1.4.1.14	2	A_003952, A_007446
Biosynthesis of secondary metabolites	path:map01110	135	dihydrolipoyllysine-residue succinyltransferase	ec:2.3.1.61	1	A_003239
Biosynthesis of secondary metabolites	path:map01110	135	acetyl-CoA C-acetyltransferase	ec:2.3.1.9	4	A_003010, A_003591, A_003639, A_007847
Biosynthesis of secondary metabolites	path:map01110	135	ribulose-phosphate 3-epimerase	ec:5.1.3.1	1	A_005864
Biosynthesis of secondary metabolites	path:map01110	135	enoyl-CoA hydratase	ec:4.2.1.17	3	A_003010, A_003444, A_004410
Biosynthesis of secondary metabolites	path:map01110	135	phosphopyruvate hydratase	ec:4.2.1.11	1	A_002358
Biosynthesis of secondary metabolites	path:map01110	135	succinate---CoA ligase (ADP-forming)	ec:6.2.1.5	4	A_002839, A_003178, A_007935, A_008074
Biosynthesis of secondary metabolites	path:map01110	135	succinate---CoA ligase (GDP-forming)	ec:6.2.1.4	2	A_002839, A_004986
Biosynthesis of secondary metabolites	path:map01110	135	dihydrolipoyl dehydrogenase	ec:1.8.1.4	1	A_002372
Biosynthesis of secondary metabolites	path:map01110	135	transaldolase	ec:2.2.1.2	2	A_004337, A_007613
Biosynthesis of secondary metabolites	path:map01110	135	peroxidase	ec:1.11.1.7	12	A_001972, A_002009, A_002010, A_002213, A_002489, A_003115, A_003851, A_004491, A_004837, A_004938, A_005149, A_005918
Biosynthesis of secondary metabolites	path:map01110	135	phosphoenolpyruvate carboxykinase (GTP)	ec:4.1.1.32	5	A_001991, A_001992, A_002211, A_003244, A_004433
Biosynthesis of secondary metabolites	path:map01110	135	citrate (pro-3S)-lyase	ec:4.1.3.6	1	A_008074
Biosynthesis of secondary metabolites	path:map01110	135	fructose-bisphosphatase	ec:3.1.3.11	1	A_002714
Biosynthesis of secondary metabolites	path:map01110	135	phosphoribosylaminoimidazole carboxylase	ec:4.1.1.21	1	A_002591
Biosynthesis of secondary metabolites	path:map01110	135	xanthine oxidase	ec:1.17.3.2	1	A_005730
Biosynthesis of secondary metabolites	path:map01110	135	acetyl-CoA C-acyltransferase	ec:2.3.1.16	3	A_002644, A_002794, A_003010
Biosynthesis of secondary metabolites	path:map01110	135	L-aminoadipate-semialdehyde dehydrogenase	ec:1.2.1.31	1	A_002460
Biosynthesis of secondary metabolites	path:map01110	135	amidophosphoribosyltransferase	ec:2.4.2.14	2	A_005501, A_006557
Biosynthesis of secondary metabolites	path:map01110	135	nitric-oxide synthase	ec:1.14.13.39	1	A_004944
Biosynthesis of secondary metabolites	path:map01110	135	argininosuccinate synthase	ec:6.3.4.5	2	A_006317, A_006923
Biosynthesis of secondary metabolites	path:map01110	135	argininosuccinate lyase	ec:4.3.2.1	1	A_002480
Biosynthesis of secondary metabolites	path:map01110	135	glyceraldehyde-3-phosphate dehydrogenase (phosphorylating)	ec:1.2.1.12	2	A_002524, A_007882
Biosynthesis of secondary metabolites	path:map01110	135	phosphogluconate dehydrogenase (decarboxylating)	ec:1.1.1.44	2	A_004023, A_005210
Biosynthesis of secondary metabolites	path:map01110	135	isocitrate dehydrogenase (NADP+)	ec:1.1.1.42	2	A_002312, A_002436
Biosynthesis of secondary metabolites	path:map01110	135	isocitrate dehydrogenase (NAD+)	ec:1.1.1.41	1	A_007482
Biosynthesis of secondary metabolites	path:map01110	135	malate dehydrogenase	ec:1.1.1.37	3	A_002019, A_002020, A_002400
Biosynthesis of secondary metabolites	path:map01110	135	3-hydroxyacyl-CoA dehydrogenase	ec:1.1.1.35	3	A_003010, A_003639, A_004456
Biosynthesis of secondary metabolites	path:map01110	135	fructose-bisphosphate aldolase	ec:4.1.2.13	7	A_001066, A_001067, A_001742, A_001989, A_001990, A_002243, A_008177
Biosynthesis of secondary metabolites	path:map01110	135	L-lactate dehydrogenase	ec:1.1.1.27	3	A_001088, A_001089, A_003718
Biosynthesis of secondary metabolites	path:map01110	135	UDP-glucose 6-dehydrogenase	ec:1.1.1.22	1	A_006668
Biosynthesis of secondary metabolites	path:map01110	135	3-hydroxy-2-methylbutyryl-CoA dehydrogenase	ec:1.1.1.178	1	A_004456
Biosynthesis of secondary metabolites	path:map01110	135	glucose-6-phosphate isomerase	ec:5.3.1.9	1	A_000912
Biosynthesis of secondary metabolites	path:map01110	135	triose-phosphate isomerase	ec:5.3.1.1	3	A_003219, A_005270, A_007624
Biosynthesis of secondary metabolites	path:map01110	135	succinate dehydrogenase (ubiquinone)	ec:1.3.5.1	6	A_003330, A_004251, A_004908, A_004986, A_006585, A_006919
Biosynthesis of secondary metabolites	path:map01110	135	IMP dehydrogenase	ec:1.1.1.205	3	A_001214, A_001215, A_003124
Biosynthesis of secondary metabolites	path:map01110	135	ribose-phosphate diphosphokinase	ec:2.7.6.1	1	A_002450
Biosynthesis of secondary metabolites	path:map01110	135	homocysteine S-methyltransferase	ec:2.1.1.10	1	A_002834
Biosynthesis of secondary metabolites	path:map01110	135	phosphoglycerate kinase	ec:2.7.2.3	1	A_002468
Biosynthesis of secondary metabolites	path:map01110	135	aldehyde dehydrogenase (NAD+)	ec:1.2.1.3	2	A_002460, A_003195
Biosynthesis of secondary metabolites	path:map01110	135	ATP citrate synthase	ec:2.3.3.8	2	A_002839, A_008074
Biosynthesis of secondary metabolites	path:map01110	135	pyruvate kinase	ec:2.7.1.40	2	A_001017, A_001018
Biosynthesis of secondary metabolites	path:map01110	135	citrate (Si)-synthase	ec:2.3.3.1	1	A_002240
						Prefix A indicates all mearged samples from 3 libraries
