# Supplementary material for: Transcriptomics of a Giant Freshwater Prawn (Macrobrachium rosenbergii): De Novo Assembly, Annotation and Marker Discovery
Source: PLoS One. 2011 Dec 8;6(12):e27938. doi: 10.1371/journal.pone.0027938 (PMC3234237; doi:10.1371/journal.pone.0027938)
Supplement: Table S6 — Putative microsatellite loci in M . rosenbergii contig and singleton sequences. (XLSX) [file pone.0027938.s006.xlsx]

## Sheet: Compound SSRs_Contigs
	PCR Product Size		Primer Sequences		Primer Positions and Lengths				Primer Tm		Primer %GC		Microsatellite
Accession (# Microsatellite)	Minimum	Actual	Left	Right	Left Position	Left Length	Right Position	Right Length	Left	Right	Left	Right	Position	Length	Repetitons	Motif	Best?
A_002396 (0)	100	100	GATCTCTAGCTACCCTGGCG	AAAGAAATAGCATTGGGAGGAA	493	20	592	22	59.056	59.123	60	36.364	537	22	5	CAGCAGTAGCAGCAGCAGCAGC	best
A_002441 (0)	100	101	AAACTATACTACAAAATGGTGAGTCCT	CAGGACTTGGTCATGATTTGG	564	27	664	21	57.201	60.36	33.333	47.619	605	20	8	TCTCACACACACACACACAC	best
A_002603 (0)	100	115	CTATGGGACGTGCAATGATG	GCCACTTCTACTCCCTGTGG	1178	20	1292	20	59.948	59.721	50	60	1222	22	6	TGCTGCTGCTGCTGCTGCTGTG	best
A_002648 (0)	150	186	AATAACAAGGCCAGCCTGAA	GGCCTAAGTGATCCTCACCA	144	20	329	20	59.708	60.073	45	55	185	20	5	CACATACCACCACCACCACC	best
A_002695 (0)	100	106	TCAAAATGATGGAAAGGAACC	GCACTGAACCCTGAGAAAACT	61	21	166	21	58.868	58.443	38.095	47.619	110	18	5	TGTGTGTGTGTACGTACG	best
A_002752 (0)	100	114	CGCCTCGTCTTTCACTCTTC	CTTCACCCCAGATAATCCCA	27	20	140	20	60.134	59.744	55	50	48	33	7	GTTGTTCCTCTCTCTCTCTCTTTCTCTTTCTCT	best
A_003119 (0)	150	195	TGTGAAATGCACACGTGAAA	TCTCGCCACCATATGCTAAG	675	20	869	20	59.721	58.895	40	50	764	25	9	ATATATATATATATATATTTATATA	best
A_003307 (0)	100	107	GACGATCGATTCCCAAGAAG	CCTCTTCGACCACGATGATT	513	20	619	20	59.629	60.073	50	50	549	30	5	ATATCGCGATCATCATCATCATCTTCATCA	best
A_003517 (0)	150	169	TCAGGATGCAGATCATCATAAA	GCATGAAGCAGGATTCACAA	513	22	681	20	58.187	59.805	36.364	45	551	15	5	AGAGAGAGAGTAAAA	best
A_003612 (0)	150	156	TGAGGATGTCCCTTCCTGTC	TGTTCTTGAATTTACTCTGCAATCA	85	20	240	25	60.048	60.173	55	32	200	14	5	ATATATATATAAAA	best
A_003661 (0)	100	118	GCAAGGGGTAATGCAAAAGA	TTGCGAGGCATTTTGGTAAC	85	20	202	20	60.074	60.999	45	45	167	16	5	TCATCACACACACACA	best
A_004291 (0)	100	107	CCAAAAGTTCGTCTGCAAGG	CGGAAGTGTCGCCAAATTA	515	20	621	19	60.796	59.673	50	47.368	542	27	7	GAGGAGGAGGAGGAGGAGGAGGGAGGA	best
A_004336 (0)	100	102	TGCATATAATACTTAAATATGCCTCAA	ACAAATTCTGTTGACTCTAATAAACCT	514	27	615	27	57.626	57.298	25.926	29.63	549	20	5	TGTGTGTGTGTAATAAATAT	best
A_004768 (0)	150	173	AAACATTCCATAACATGGGCA	GCGAGATGCTCGTTCTATCC	45	21	217	20	60.067	59.946	38.095	55	66	28	6	ATATATACACACATATATATATATTTTT	best
A_004862 (0)	100	111	CAAGGTTGAAAGAGGTTTAATGG	CGGGTGCTATTTTCACTGGT	17	23	127	20	59.085	59.993	39.13	50	43	19	5	GTGTGTGTGTTTTTGTTTT	best
A_005321 (0)	100	112	GGCCAAGGGGTATGTAGGTT	TTACAATTTCCCCAACCTCG	212	20	323	20	60.074	59.795	55	45	242	49	18	AGAAGAGAGAGAGAGAGAGAGAGAGAGAGAGAGAGAGAGAGAGGGAGGA	best
A_005445 (0)	150	162	GGTTGCGCATTATCGTCATA	CTTGAATGTGTACGATGGCG	21	20	182	20	59.549	60.134	45	50	41	27	5	AAAATGATGAAGAAGATAGAGAGAGAG	best
A_007162 (0)	150	182	TTACGTGCTCAAGCATTTGG	ACCTATCCAGTCATCGGGTT	131	20	312	20	59.872	58.324	45	50	244	35	7	TATAATATATTTTTATTATTATTATTATTATTATT	best
A_007755 (0)	100	123	CCAACTTCTTTCCTGCCACT	CATTCACGGTTGGTAGCTGA	245	20	367	20	59.328	59.716	50	50	270	31	6	TATATATATATAAATATATTATATATATATA	best
A_008204 (0)	150	161	GGGCGACGTTATGATGACTA	AGAAGAAACCAAGACACGGC	99	20	259	20	58.6	59.333	50	50	132	69	18	CTCTCCCCCTCCTCCTTCTTCTTCTTCTTCTTCTTCTTCTTCTTCTTCTTCTTCTTCTTCTTCTTCTTC	best
A_008272 (0)	100	150	CGTCATTGACAAGTAATTAACGACA	TGCATAATTCAGTCTTGAGCTATAAA	5	25	154	26	60.326	58.661	36	30.769	52	17	6	TATATATATATAGATAT	best
M_000495 (0)	100	107	TGCAGGTAGATGCTCTCGTC	CAGAAGAGTTCATATGACCCAGG	406	20	512	23	59.143	60.005	55	47.826	441	23	6	AGAGGGAAGAAGAAGAAGAAGAA	best
M_000882 (0)	100	114	CAGTTTTATGCGACTTGAAAGG	CTTTTGTTGTGCCTTCACCA	608	22	721	20	58.942	59.734	40.909	45	647	55	17	TATAATAATAATAATAATAATAATAATAATAATAATAATAATAATAATAATAATA	best
M_000953 (0)	100	108	ATTCCTGAGGCCTCTCGTC	GTCCCTCTAGGTCGCCATTC	436	19	543	20	59.349	60.99	57.895	60	464	44	6	ACACCTGTGGTGGTGGCGGCGGTGGTGGTGGTGGTGGTGTTGTG	best
O_001695 (0)	200	209	CCGCTGTTCAAGAAGCAAGT	GAAACCAAGGGTATGCAGGA	836	20	1044	20	60.571	59.933	50	50	918	23	7	TATATATAAATATATATATATAT	best
O_002796 (0)	100	100	CCATCATACAGTGAAACTGACAAA	TGTAAGCTATGTGGTTTATGCAA	175	24	274	23	59.064	57.525	37.5	34.783	211	15	5	AAAACGAGAGAGAGA	best
O_002843 (0)	100	103	GCGTCTTTACAGGGCTCTTG	TGATCGCCTAGCACTCAATG	406	20	508	20	60.015	59.972	55	50	440	27	7	TGCTGCACAACAACAACAACAACAACA	best
O_003248 (0)	150	152	CCCATTCCTTGAGAATTTGC	GGAGGAGGCCTTATGTCTCA	143	20	294	20	59.505	59.239	45	55	173	82	10	CTGCTGCTGCTGCTGCTGCTGCTGCTGCTGTTGCTGTTGCTGTTGTTGTTGTTGCTGCTGCTGTTGCTGCTGCTGCTGCTGC	best
O_003281 (0)	300	301	GGTTCTTTCCATGATTTGCAC	CCATGTCAGTGAATATGAGGC	288	21	588	21	59.425	58.033	42.857	47.619	529	18	6	ATTATTTATATATATATA	best
O_003728 (0)	100	126	TTACAGGACGTGCAGATGGT	GAAGTACAACATTCCTTCTCTATTGC	383	20	508	26	59.165	58.877	50	38.462	417	31	13	TCTCTCTCTCTCTCTCTCTCTCTCTCTGCGC	best
O_004269 (0)	100	115	GCCATATCTGTTCACCCTCC	TATTGGCATTAGAGCTGCCC	182	20	296	20	59.366	60.196	55	50	226	15	5	GTGTTAGAGAGAGAG	best
O_004745 (0)	150	161	TTTGCCTCCAGAATGAGCTT	AAGACAAATGCCTAGCTGTGG	145	20	305	21	59.955	59.392	45	47.619	252	29	5	ATATATATATTTATATATATTTTTTTTTT	best
O_005219 (0)	100	127	GGTAACTTTAATTTGCATCCATGA	TCACATATTTCATCCATTGAGC	18	24	144	22	59.318	57.574	33.333	36.364	62	61	19	AAAATAATAATAATAATAATAATAATAATAATAATAATAATAATAATAATAATAATAATAA	best
T_000812 (0)	150	181	TCACGTTTCATAGCGGACAA	TAGCGATCGATTTCATCTCG	188	20	368	20	60.257	58.968	45	45	300	21	5	TACTACTACTACTACCACCAC	best
Prefix indicates;
A: All mearged samples from three libraries
O: Ovary library
M: Muscle library
T: Testicle library

## Sheet: Perfect SSRs_Contigs
	PCR Product Size		Primer Sequences		Primer Positions and Lengths				Primer Tm		Primer %GC		Microsatellite
Accession (# Microsatellite)	Minimum	Actual	Left	Right	Left Position	Left Length	Right Position	Right Length	Left	Right	Left	Right	Position	Length	Repetitons	ac	Reverse Motif	Best?
A_001019 (0)	100	101	GCATTTACCAGCAAAACTATTTCA	GCAGCAAAGGAGTTTCAAGG	129	24	229	20	59.597	59.993	33.333	50	159	24	8	aat	AAT	best
A_001316 (0)	100	118	GCCATCATTCTGGTTTGGTT	TCAACTTCGTCATCTTCCTCTTC	181	20	298	23	59.797	59.878	45	43.478	261	15	5	gga	AGG	best
A_002379 (0)	250	251	CAACCCTTTCCCACACTGAG	CATTGTTGGATTCTGTTGCG	1004	20	1254	20	60.536	60.111	55	45	1205	10	5	ct	AG	best
A_002396 (0)	250	284	AGTCACCCTGGAAAGGGAGT	TTGGGAGGAAAGTATCTGCAA	297	20	580	21	59.968	59.693	55	42.857	544	15	5	agc	AGC	best
A_002441 (0)	100	111	AATGGTGAGTCCTCATTGCC	CACCAGGGAAAAGAGCAAAA	578	20	688	20	59.934	60.22	50	45	609	16	8	ac	AC	best
A_002603 (0)	100	104	TTACAAAGGTGCCAGGTGTG	TCTCTTAGAAAGCTTAGGTTTATCATC	59	20	162	27	59.609	57.304	50	33.333	95	15	5	gat	ACT	best
A_002603 (1)	150	179	CTATGGGACGTGCAATGATG	TGTGGCTTCATATCGAGCAG	1178	20	1356	20	59.948	59.972	50	50	1222	18	6	tgc	ACG	best
A_002648 (0)	150	160	TGGCCCATAGACAGCACATA	GGCCTAAGTGATCCTCACCA	170	20	329	20	60.096	60.073	50	55	190	15	5	acc	ACC	best
A_002695 (0)	100	101	TGGAAAGGAACCTCAAGCTC	CAGAGCACTGAACCCTGAGA	70	20	170	20	59.405	59.125	50	55	110	10	5	tg	AC	best
A_002709 (0)	100	120	ATGAATTCTGTGAGGGTGGC	GCACAGCTGGACCAACCTAT	434	20	553	20	59.934	60.142	50	55	489	21	7	agg	AGG	best
A_002752 (0)	100	114	CGCCTCGTCTTTCACTCTTC	CTTCACCCCAGATAATCCCA	27	20	140	20	60.134	59.744	55	50	55	14	7	ct	AG	best
A_002757 (0)	300	338	ATTGCCATGGCCTTGTACTC	CTTGGCCCAGCATAAATCAC	159	20	496	20	59.962	60.469	50	50	235	10	5	tg	AC	best
A_003139 (0)	100	150	GAATGGAATGGGATTTGGAA	GTGCAACTGCACAATTCTCG	868	20	1017	20	59.558	60.459	40	50	914	12	6	ca	AC	best
A_003151 (0)	150	165	AGGGGATCCAAATCTTCAGC	TGGGATTTCTGTTCTCTGCAA	765	20	929	21	60.41	60.76	50	42.857	820	10	5	ac	AC	best
A_003226 (0)	150	199	CAAGCAGAAAGAGGAAACGG	CAATGTGAGGCCAAAGAGGT	718	20	916	20	59.986	60.111	50	50	858	18	6	acc	ACC	best
A_003264 (0)	100	105	ATTCACACCACCATTGCAGA	CATGCGAGCTTGATTGCTTA	910	20	1014	20	59.967	60.118	45	45	961	16	8	ac	AC	best
A_003307 (0)	250	256	ACGACAGAGGTTTCGTTGCT	GCTTCTTTGACGACTCCGAC	422	20	677	20	59.914	59.997	50	55	557	15	5	atc	AGT	best
A_003376 (0)	150	169	CCTGTCATCACAGTATTAGGCTG	TGAAGAGATCCTTAGAGATGGCA	414	23	582	23	58.803	60.346	47.826	43.478	518	12	6	ta	AT	best
A_003517 (0)	150	175	AGTAGGTCAGGATGCAGATCA	GCATGAAGCAGGATTCACAA	507	21	681	20	57.336	59.805	47.619	45	551	10	5	ag	AG	best
A_003529 (0)	100	100	ACACAGCTCTGGCAGAAGGA	GATAATTCCAGTCGTGAGGCA	349	20	448	21	61.155	60.088	55	47.619	383	10	5	tc	AG	best
A_003612 (0)	200	206	TGAGGATGTCCCTTCCTGTC	TCTTTTAGAGAAAGCTGGCTGG	85	20	290	22	60.048	60.142	55	45.455	200	10	5	at	AT	best
A_003612 (1)	150	196	CACTTCCCAAAAGAGCAAGC	AGTCTTGTTGCAGCCTCTCC	623	20	818	20	59.993	59.604	50	55	682	10	5	ta	AT	best
A_003661 (0)	100	118	GCAAGGGGTAATGCAAAAGA	TTGCGAGGCATTTTGGTAAC	85	20	202	20	60.074	60.999	45	45	173	10	5	ca	AC	best
A_003839 (0)	100	117	TGGGCGTAAAGGTGGACTAC	TCAGAACCAGTGTCAGCCAG	716	20	832	20	59.993	60.022	55	55	756	12	6	at	AT	best
A_003876 (0)	200	230	CCTTATAAGATTTACAGCCACCAA	CGTGCATGTCTAGTGACGGT	68	24	297	20	58.696	59.776	37.5	55	92	24	6	aaat	AAAT	best
A_004019 (0)	300	326	TGATTTGAAGGATTTCCCTTG	CATGAATTTTCCATCCACCC	36	21	361	20	59.006	59.991	38.095	45	144	14	7	ta	AT	best
A_004291 (0)	150	159	GACTCTGGGGTCAGGTTGAA	CACTTTAGAAGTGCCGTGGG	486	20	644	20	60.088	60.679	55	55	542	21	7	gag	AGG	best
A_004336 (0)	100	100	ATGATGGACTTGCACTGAGTT	ACATCAAGAGGTTGGTTGCC	329	21	428	20	57.238	59.973	42.857	50	390	12	6	ta	AT	best
A_004336 (1)	100	102	TGCATATAATACTTAAATATGCCTCAA	ACAAATTCTGTTGACTCTAATAAACCT	514	27	615	27	57.626	57.298	25.926	29.63	549	10	5	tg	AC	best
A_004409 (0)	150	161	TTCTTCAAAGCCTTCGTCGT	AGCCTCAAAAGCCAGCAATA	246	20	406	20	59.993	59.982	45	45	309	21	7	ctt	AAG	best
A_004483 (0)	200	246	AGGGAAACTCAATTTACAGCAA	TTTGCTATGGCAGTGATTGG	402	22	647	20	57.94	59.688	36.364	45	473	10	5	ac	AC	best
A_004550 (0)	100	118	TGTGGACAGCACCAAGAAAG	TGGCTCCTGGACTTCATCTT	18	20	135	20	59.873	59.803	50	50	50	21	7	gat	ACT	best
A_004665 (0)	100	102	GAAACGAAAGCCTTTGAAGTG	AGTTGCTGCTGTTGCTTTTG	566	21	667	20	59.007	59.269	42.857	45	613	18	6	caa	AAC	best
A_004670 (0)	150	176	CGGTGGTCCTCAATTGACTT	TTGCAGACTGAGGTTCATGC	168	20	343	20	59.966	59.992	50	50	307	15	5	gca	AGC	best
A_004683 (0)	100	149	CTATTCCCGAGTGGAAACCA	CAAACCAACAGCACAGATCG	484	20	632	20	59.926	60.301	50	50	576	27	9	gct	ACG	best
A_004815 (0)	250	288	CGATGATCGTTTATGATTTTGC	CTGCTGCCAGTGAAACAGAA	257	22	544	20	59.46	60.175	36.364	50	331	10	5	ta	AT	best
A_004862 (0)	100	111	CAAGGTTGAAAGAGGTTTAATGG	CGGGTGCTATTTTCACTGGT	17	23	127	20	59.085	59.993	39.13	50	43	10	5	gt	AC	best
A_004865 (0)	100	111	GCTTCGCTTATCGATCCAAC	TAGACTGCGGTGTCAACCAC	15	20	125	20	59.813	59.751	50	55	93	10	5	ga	AG	best
A_004867 (0)	100	112	TCCATCAAATGTTGCACAAAG	AAAACATGCACTAACACTCATGC	308	21	419	23	59.576	59.217	38.095	39.13	377	18	6	att	AAT	best
A_004884 (0)	100	116	GGTCGGGGACCTCGTTAT	AGCAGGAGGAGCAGGAGAAG	92	18	207	20	59.737	61.2	61.111	60	110	15	5	ttg	AAC	best
A_004932 (0)	150	183	GGGCCCTTTTCAAATTTCTT	TGCTCGTGATTATGAGGCAG	230	20	412	20	59.42	59.972	40	50	311	15	5	atc	AGT	best
A_004945 (0)	150	166	TCCACAATAAAAGGCTTCCG	TTGGTCATTAAGCTAAGGAATTAAA	72	20	237	25	60.067	57.707	45	28	189	10	5	tg	AC	best
A_005103 (0)	250	284	TGGTCTCCTTCTGTTTCGCT	CGAGTGTCGTCAGGAGTCAA	101	20	384	20	59.989	60.022	50	55	238	18	6	ctc	AGG	best
A_005321 (0)	100	112	GGCCAAGGGGTATGTAGGTT	TTACAATTTCCCCAACCTCG	212	20	323	20	60.074	59.795	55	45	248	36	18	ga	AG	best
A_005445 (0)	150	162	GGTTGCGCATTATCGTCATA	CTTGAATGTGTACGATGGCG	21	20	182	20	59.549	60.134	45	50	58	10	5	ag	AG	best
A_005947 (0)	200	243	GCATTTGATGGCTTTGTCCT	GTCGTCAGAAGATTCCCCAA	184	20	426	20	60.081	60.05	45	50	395	12	6	tc	AG	best
A_006019 (0)	100	121	ATGGTCGAGACAGAAGGTGG	CTCTCGGTTTCGCTTTTCAC	213	20	333	20	60.112	59.993	55	50	233	12	6	ga	AG	best
A_006190 (0)	150	178	GTCGTACACAGAGTGCCCCT	CTTCCACCTCCTCGTCGTAG	27	20	204	20	60.182	59.861	60	60	67	18	6	cag	AGC	best
A_006190 (1)	100	117	CTACGACGAGGAGGTGGAAG	TCCGAGGGATTAGCACATTC	185	20	301	20	59.861	60.036	60	50	208	18	6	gag	AGG	best
A_006269 (0)	250	268	TCATTCATGCCAGGGTACAA	GCTCTTGTATGGGAGGTGGA	5	20	272	20	59.924	60.073	45	55	171	21	7	ggt	ACC	best
A_006539 (0)	100	133	CCCTCTCCCTCCTATTACGC	CAACACAGTGCCCAAGAAGA	173	20	305	20	60.053	59.873	60	50	233	15	5	gat	ACT	best
A_006733 (0)	100	105	ACCTTGATGCAGCCAAGTTC	TGCAGGTAAATGCTGAAGGTC	191	20	295	21	60.263	60.264	50	47.619	226	10	5	ac	AC	best
A_006850 (0)	100	106	TGGTTTCCTACATGGCATTCT	ATGTCAGCAAGCTTGTCCAG	324	21	429	20	59.443	59.037	42.857	50	347	10	5	tc	AG	best
A_007105 (0)	100	100	GCTTAGGAAAGCCATGTTAGTCA	TTGAATGCGTAACTCTAATACCG	194	23	293	23	59.806	58.413	43.478	39.13	243	18	9	tg	AC	best
A_007187 (0)	100	106	TGTGATTTAGCAAACAAGCAGG	AAACTTGCCGTAAGATTTGC	143	22	248	20	60.298	57.076	40.909	40	211	16	8	ga	AG	best
A_007271 (0)	200	230	TCGGAGAAAGTGTTCGGAAA	ATTAGCCTGGTAGCAGCGTG	188	20	417	20	60.745	60.428	45	55	216	14	7	ta	AT	best
A_007386 (0)	150	169	GAGCCAAACATGCTGATGAA	TGACAGCTCCGTTTTCATTG	41	20	209	20	59.805	59.84	45	45	138	10	5	ta	AT	best
A_007435 (0)	150	162	CATTTCCTTGTCTGCTTCCA	CATGGTGTTAACAGGGGACC	136	20	297	20	58.847	60.088	45	55	213	15	5	tct	AAG	best
A_007805 (0)	100	113	CCAAGGTGCTTCTGGTGACT	CCATGTACGCCTGACTCTCA	184	20	296	20	60.298	59.855	55	55	219	15	5	aag	AAG	best
A_007897 (0)	150	157	GAAGTGGTTTATCCTCGCCA	CGGAATGCTGATAGTAAGTACTGAAG	199	20	355	26	60.074	59.787	50	42.308	295	30	15	tc	AG	best
A_008052 (0)	100	119	GAAGAAAGTTAAGGCCGTCG	GCTCCTTGATTCTGTCGCTC	192	20	310	20	58.973	60.104	50	55	250	10	5	gc	CG	best
A_008076 (0)	150	180	TCGTCAACAATGTCATCACG	TCACTGCCAGATTCAAGTGC	79	20	258	20	59.085	59.992	45	50	115	60	20	tta	AAT	best
A_008272 (0)	100	150	CGTCATTGACAAGTAATTAACGACA	TGCATAATTCAGTCTTGAGCTATAAA	5	25	154	26	60.326	58.661	36	30.769	52	12	6	ta	AT	best
A_008273 (0)	100	123	GAATCGCCACTGTTTGTTCA	ATCTGGTGTCACAATACCAATG	19	20	141	22	59.697	57.328	45	40.909	95	18	9	tc	AG	best
M_000495 (0)	150	173	TGCAGGTAGATGCTCTCGTC	CATTCTTCCCACATGACCAA	406	20	578	20	59.143	59.343	55	45	446	18	6	gaa	AAG	best
M_000512 (0)	150	153	CTTCTCCCCACCTCACAGAG	ACTTGTTTCCCCACATGGTC	112	20	264	20	59.828	59.679	60	50	220	10	5	at	AT	best
M_000512 (1)	100	108	CGGTCCTGACTAGATCCTTTG	TTTTGAAGAACACTGTCCCTTG	919	21	1026	22	58.801	59.258	52.381	40.909	959	15	5	gct	ACG	best
M_000555 (0)	200	205	ATCGTGCAGTCCTCAAGAGC	GCCAATTTCTGCCACTCTGT	1264	20	1468	20	60.564	60.263	55	50	1325	10	5	ag	AG	best
M_000794 (0)	100	146	AGCCCTTGATTTTGGGTTTC	GACAGGTTCTCTGCCTCGTC	197	20	342	20	60.299	59.993	45	60	304	15	5	gga	AGG	best
M_000876 (0)	100	142	TTTGTCTTTCGAGGCGTTTT	AGAAAGCAGCAAGAAGAGCG	67	20	208	20	59.861	60.037	40	50	178	10	5	ag	AG	best
M_000882 (0)	100	114	CAGTTTTATGCGACTTGAAAGG	CTTTTGTTGTGCCTTCACCA	608	22	721	20	58.942	59.734	40.909	45	651	51	17	ata	AAT	best
M_000953 (0)	100	108	ATTCCTGAGGCCTCTCGTC	GTCCCTCTAGGTCGCCATTC	436	19	543	20	59.349	60.99	57.895	60	485	18	6	gtg	ACC	best
M_000972 (0)	100	132	TGAAAAGTTCATGGAACTGACAA	TTGTCTTCCAAGCACATGGT	98	23	229	20	59.64	59.139	34.783	45	127	10	5	at	AT	best
M_000987 (0)	100	139	CAATGCAATATAATTAGCAATAAGGC	TGCAATTTCATTCCAACACC	259	26	397	20	59.431	59.375	30.769	40	350	25	5	atgct	ACGAT	best
M_001044 (0)	250	260	ATGAGAGGAATCGGTGATGG	TGAGTGTCAAGGAGCACGAC	191	20	450	20	59.886	60.03	50	55	298	10	5	ct	AG	best
M_001103 (0)	150	166	GGTGGTGCAAATGGAGGTAG	CAATGCGTCGTCAATTTCAG	1	20	166	20	60.375	60.257	55	45	47	21	7	cac	ACC	best
M_001144 (0)	150	162	TGACTTCTGCAGCTTTCCCT	ACGATGAGGACGACGAAGAT	33	20	194	20	60.134	59.685	50	50	138	18	6	tct	AAG	best
O_000326 (0)	100	100	TTTTGAAGACGGGAATTTGC	CTCGAGTCCCATCACAATGA	254	20	353	20	60.053	59.631	40	50	303	12	6	ct	AG	best
O_000755 (0)	100	101	AACAATACTGTGGGGGATTG	TCCCCTTATGCTTCAGTTTGA	379	20	479	21	57.238	59.693	45	42.857	400	20	10	tc	AG	best
O_000834 (0)	150	154	GCAGGTTACGGCTACTCCAG	TGCTTTCTTCGTTAGCGTTG	245	20	398	20	59.898	59.25	60	45	344	21	7	gga	AGG	best
O_000960 (0)	100	124	CTGATGGAGAGCCTACGGAC	GGCTATTCTGATGTAACCAAGGA	136	20	259	23	59.827	59.515	60	43.478	217	10	5	at	AT	best
O_001166 (0)	200	212	TGATAACTGCATCTTCATCAAACA	TCTTGGTGGAAAGTTGAATGG	2983	24	3194	21	59.652	59.956	33.333	42.857	3017	15	5	ctg	ACG	best
O_001254 (0)	250	298	CAGCTGTAGTCATCCTGCCA	AAGAGTCAAGGACGTGACGAG	1607	20	1904	21	60.008	59.509	55	52.381	1843	15	5	gct	ACG	best
O_001474 (0)	100	113	TGTTGATTATGTCAAAGTCCAATTA	AAATGCATCAAAGCTTCACAT	103	25	215	21	57.718	57.376	28	33.333	136	15	5	gca	AGC	best
O_001474 (1)	200	242	GGAATGCCCTAGCAATCAGA	CTGCAGCAGGATGCCATATT	1113	20	1354	20	60.177	61.161	50	50	1320	14	7	ca	AC	best
O_001996 (0)	200	225	GGCACCTAGTGGAGGATTCA	AGCTTGGCGCAGTAGTGATT	110	20	334	20	60.073	60.044	55	50	142	18	6	gga	AGG	best
O_002104 (0)	100	123	GTCTTTACAGCCGCCAGAAG	TCCCACTTCAAAGTGTTCCC	18	20	140	20	60.015	59.943	55	50	96	14	7	tg	AC	best
O_002104 (1)	100	121	AGGAAATGACCACTCTGCCA	GGAGATGTTCAGACCCAGGA	435	20	555	20	60.656	60.048	50	55	510	15	5	ctt	AAG	best
O_002135 (0)	100	141	GAAGCTCAGCTGAAGGCACT	TGTTGTTCTTACTTTGAACGTGCT	701	20	841	24	59.898	60.253	55	37.5	766	10	5	ca	AC	best
O_002161 (0)	350	391	CCTCATCCAGAGGCATTGTT	GAAGAAGGCAAATACGCTGC	427	20	817	20	60.073	59.988	50	50	472	15	5	tcc	AGG	best
O_002368 (0)	100	141	TTGAATGTAGAGTGTGCATTTTATAGG	GAGGCAGCCAGGAAACAATA	303	27	443	20	59.883	60.214	33.333	50	387	10	5	ga	AG	best
O_002550 (0)	100	146	TGTGGTATCCCAGGATGGTT	GGTCATCCTCACCTCCTGTC	557	20	702	20	60.05	59.488	50	60	648	10	5	gt	AC	best
O_002796 (0)	100	100	CCATCATACAGTGAAACTGACAAA	TGTAAGCTATGTGGTTTATGCAA	175	24	274	23	59.064	57.525	37.5	34.783	216	10	5	ga	AG	best
O_002797 (0)	100	102	TCATCGTCGTTGTCATCACC	GAATGATGAGTGGTGAACGAA	150	20	251	21	60.544	58.557	50	42.857	187	20	5	catt	AAGT	best
O_002843 (0)	100	103	GCGTCTTTACAGGGCTCTTG	TGATCGCCTAGCACTCAATG	406	20	508	20	60.015	59.972	55	50	446	21	7	aca	AAC	best
O_003019 (0)	250	273	GATGCCACTGCTGGTACAGA	AGTCTGGGGTGAACAAGCTG	51	20	323	20	59.862	60.298	55	55	141	21	7	agc	AGC	best
O_003215 (0)	200	237	CAGCCAAGCAGTTTCCTTTC	GAAAGCGGTCTGCTATCGAG	279	20	515	20	59.993	60.118	50	55	473	12	6	cg	CG	best
O_003235 (0)	100	144	ATCTCGTACGCCACCAAGAC	TCTTGATGTTAGCAGATGGCA	18	20	161	21	60.142	59.435	55	42.857	55	18	6	atc	AGT	best
O_003281 (0)	300	301	GGTTCTTTCCATGATTTGCAC	CCATGTCAGTGAATATGAGGC	288	21	588	21	59.425	58.033	42.857	47.619	535	12	6	ta	AT	best
O_003728 (0)	100	132	TTACAGGACGTGCAGATGGT	AACACTGAAGTACAACATTCCTTCTC	383	20	514	26	59.165	59.215	50	38.462	417	26	13	tc	AG	best
O_003740 (0)	150	181	CAACATTACAAGGCGTGGTG	TATGAAATCATCGCGCAAAA	46	20	226	20	60.027	60.176	50	35	77	15	5	tgg	ACC	best
O_003750 (0)	100	101	TTGACCCTCCTTGACCTCCT	TGCAAATGGAAAGTCAACCA	239	20	339	20	61.021	60.088	55	40	301	15	5	agt	AGT	best
O_003771 (0)	250	296	AGGTTGTGGAGAAATGCACC	CAAAATTGATATGTACAAGGGTCAA	164	20	459	25	59.973	59.241	50	32	391	10	5	ta	AT	best
O_004269 (0)	250	257	TGCTGATGCAGGGACTGTAG	TATTGGCATTAGAGCTGCCC	40	20	296	20	60.008	60.196	55	50	231	10	5	ag	AG	best
O_004481 (0)	150	191	CTCTGGCCACTCAACTGTCA	ACGCTTGAAGTGAAGCCATT	11	20	201	20	60.022	59.882	55	45	172	10	5	ga	AG	best
O_004532 (0)	150	164	CACATGTGGGTAAACATTAACGA	TGCATAGTTCCAACACGGAA	7	23	170	20	59.677	60.111	39.13	45	94	10	5	ta	AT	best
O_004671 (0)	200	230	GCCTGTCCCACTAGCAAGAA	ACCTGTTCCCGAAGGTCAC	182	20	411	19	60.397	59.953	55	57.895	355	18	6	atg	ACT	best
O_004921 (0)	100	116	CAGAAACCGCCTTTCCATTA	CTGGTTTGTCCACGACAATG	257	20	372	20	60.067	60.001	45	50	278	10	5	ct	AG	best
O_005015 (0)	100	123	TCTTCCGTTGACCAAACGAT	CGCGTTACGTTACTGAGTTGG	206	20	328	21	60.495	60.724	45	52.381	238	10	5	ct	AG	best
O_005038 (0)	100	100	TGAATTTAACTCTTCATCTGGTTCC	GCTAAACAGATTGGTATCCTATGC	1	25	100	24	59.9	58.326	36	41.667	35	10	5	ct	AG	best
O_005219 (0)	250	264	GGTAACTTTAATTTGCATCCATGA	GTTGGGTGGTCAGAATCCAG	18	24	281	20	59.318	60.363	33.333	55	66	57	19	taa	AAT	best
O_005246 (0)	200	224	CAGCCTTTAGTCACGGGTGT	GTCTGTGAGAGGGCCATGTT	24	20	247	20	60.171	60.12	55	55	180	10	5	ag	AG	best
T_000251 (0)	100	119	GTCGAAGCACAGAGGCTGTA	CAAGTCGTTAGGAGCCTTCG	108	20	226	20	59.191	60.008	55	55	128	10	5	ac	AC	best
T_000297 (0)	100	126	CCTTCTGCCCTAGAAGTCGC	GTGAACAGGCCCCGTCTACT	1547	20	1672	20	61.407	61.474	60	60	1621	30	10	tat	AAT	best
T_000766 (0)	100	138	TAGGAACGGATCCTTTGTGG	TGTTCGCTCTGCTTTTGCTA	258	20	395	20	59.926	59.895	50	45	336	18	6	tct	AAG	best
T_000812 (0)	250	293	CTCCAAACGCCCTTATCTCA	TAGCGATCGATTTCATCTCG	76	20	368	20	60.206	58.968	50	45	300	15	5	tac	ACT	best
T_000871 (0)	100	123	TCCCGTTTGTCACTCTTTCA	TGCAAATTGGTGTTGCTGTT	14	20	136	20	59.262	60.157	45	40	61	10	5	ca	AC	best

## Sheet: Compound SSRs_Singletons
	PCR Product Size		Primer Sequences		Primer Positions and Lengths				Primer Tm		Primer %GC		Microsatellite
Accession (# Microsatellite)	Minimum	Actual	Left	Right	Left Position	Left Length	Right Position	Right Length	Left	Right	Left	Right	Position	Length	Repetitons	Motif	Best?
A_G1OH9PT01AEV8B (0)	150	180	GGCGACGAATAAAACCTTCA	CGGGAATAAACAACCAGCTT	162	20	341	20	60.074	59.087	45	45	217	86	19	CTCTCTTTCTTCCTCCTCCTCCTCTTCTTCTTCTTCTTCTTCTTCTTCTTCTTCTTCTTCTTCTTCTTCTTCTTCTTCTTCTTGTG	best
A_G1OH9PT01AYWSD (0)	100	102	ATAAGGAAGACACGCCTCCA	CATACGTGGCTTCTTCTCCC	15	20	116	20	59.694	59.694	50	55	55	27	11	AAAATGAGAGAGAGAGAGAGAGAGAGA	best
A_G1OH9PT01BXFVZ (0)	100	120	GTATGCTTTGGCGGGAACT	ATGTCTAAGGGATGGCGTTG	7	19	126	20	60.088	59.955	52.632	50	64	30	6	GTGTGTACGTACGTACGTACGTACGTACGT	best
A_G1OH9PT01CZEAT (0)	150	188	CGGATATCTTTCTGGGATGG	TCAACGTAAATAATTCTAAGAAGGCA	45	20	232	26	59.339	59.644	50	30.769	120	75	23	GAGAGATAATAATAATAATAATAATAATAATAATAATAATAATAATAATAATAATAATAATAATAATAATAATAA	best
A_GQN8GVN02G7C4B (0)	100	142	AACAAGCCCACCATAACGAC	CAAGTCAGTGGCCCTTGTG	10	20	151	19	59.859	60.293	50	57.895	44	54	16	ATTATTATTATTATTATTATTATTATTATTATTATTATTATTATTATTATCATC	best
A_GQN8GVN02HSRVT (0)	100	100	TTCTCCGCACTCTTGAGC	GTTCTCCGCACTCTTGAGC	15	18	114	19	57.679	58.686	55.556	57.895	48	37	5	TCTCATCATCATCATCATCTGTGGTTGGTTGTTGTTG	best
A_GQN8GVN02IJ427 (0)	100	142	TCCATTTCAGGACTCATGCT	GAAATGGAGAAACAAATCCACA	34	20	175	22	58.23	58.928	45	36.364	66	74	21	TTTTTAATTATTATTATTATTATTATTATTATTATTATTATTATTATTATTATTATTATTATTATTATTCGAGA	best
M_G1OH9PT01A0UH6 (0)	150	158	ACCACGATGATTCCGATGAT	CAAGTCTGCAGGGTTGATGA	33	20	190	20	60.166	59.831	45	50	68	30	5	TGATGAAGATGATGATGATGATCGCGATAT	best
M_G1OH9PT01A2AOX (0)	150	188	GCCGATCTTTGTCGCTAGAC	TTTGGTTACCGATCTCCAGG	126	20	313	20	59.985	59.926	55	50	205	22	8	TATATATATATATATACACACA	best
M_G1OH9PT01A3SMV (0)	150	170	TCACGGCTGAGAAATAAAGATG	ATCCCCAGATCTCCAGATGA	9	22	178	20	59.361	59.415	40.909	50	71	52	16	GAGAATAATAATAATAATAATAATAATAATAATAATAATAATAATAATAATA	best
M_G1OH9PT01A5G1A (0)	100	121	TTGTCTGACAGCGTGAGTCC	AGGAGATGAGCCACAGCAAC	288	20	408	20	60.03	60.418	55	55	316	41	9	CTGCTGTTGCTGCTGCTGCTGCTGCTGCTGCTGCAGCTGCT	best
M_G1OH9PT01A5WGR (0)	100	125	TGATTCCCGTAATGAGATTTGA	GCGAGCTAATGACGTTGTTG	166	22	290	20	59.411	59.493	36.364	50	235	28	8	ATATTATTATTATTATTATTATTATTAT	best
M_G1OH9PT01AEDIV (0)	100	121	TTTCTATTCAGTGACATTTTCTCAGTT	GACCCAGCAGAGTGCTATCC	171	27	291	20	58.905	59.834	29.63	60	201	40	6	TTTTCTCTTATCTATCATCATCACTACTACTACTACTACT	best
M_G1OH9PT01AFY3H (0)	100	127	TTCCTCGTGTTTCTTAAGCATTT	CTTCGTACCAATGTGCGTGT	2	23	128	20	59.341	59.64	34.783	50	44	33	6	ATAATAATAATAATAATTATTATTATTATTATT	best
M_G1OH9PT01AO567 (0)	100	112	CAAGGTTGAAAGAGGTTTAATGG	CGGGTGCTATTTTCACTGGT	156	23	267	20	59.085	59.993	39.13	50	182	19	5	GTGTGTGTGTTTTTGTTTT	best
M_G1OH9PT01APMUJ (0)	100	112	GCGCTGATCGATGTACAGTAA	CGACTCCATACAGCACAGAA	7	21	118	20	58.959	57.406	47.619	50	34	17	6	TTTTTATATATATATAT	best
M_G1OH9PT01AX0VU (0)	150	188	TTCAGGAATTTAACATGAGGGA	TGCAGTGACAGGAACGAAAG	29	22	216	20	58.556	60.025	36.364	50	77	64	20	ATATTATTATTATTATTATTATTATTATTATTATTATTATTATTATTATTATTATTATTATTAT	best
M_G1OH9PT01B1027 (0)	100	131	CAGTAGCCAGGCACAATTCA	GTCCCTGTCAGCTCATACCC	188	20	318	20	59.864	59.535	50	60	266	19	5	GAGAAAGAGGAGAGAGAGA	best
M_G1OH9PT01B1L95 (0)	100	118	TCGATTCAACGACCACTCAC	TCTCATCCTTCTTGTTCCCG	216	20	333	20	59.682	60.187	50	50	255	19	5	GAGACGACGACGACGACGA	best
M_G1OH9PT01BADZJ (0)	100	139	ATGGCAGAAACCTCAACCAC	AGATGCATACCCAAAATCGG	43	20	181	20	59.973	59.784	50	45	92	41	5	TGTGCACACACAAGTGGTGTATATATTATTATATATATATA	best
M_G1OH9PT01BGB76 (0)	100	149	CACTTTAGAAGTGCCGTGGG	TCAGGTTGAACTTTAGCGGC	72	20	220	20	60.679	60.386	55	50	150	27	7	TCCTCCCTCCTCCTCCTCCTCCTCCTC	best
M_G1OH9PT01BIHT3 (0)	100	100	GCCTAGTGTTACTCCTTTTGGG	CAGGTGACACCAGTGAGCTT	16	22	115	20	59.196	58.887	50	55	54	20	8	AGAGAGAGAGAGAGAGAAAA	best
M_G1OH9PT01BPNUU (0)	100	103	CATCAAAGGGAAGTGGGAGA	TCTTTCCGTCCTCGTCTTTC	25	20	127	20	60.042	59.405	50	50	67	34	5	AGAGAGAAAGAGAAAGAGAGAGAGAGAGAACAAC	best
M_G1OH9PT01BQ5QP (0)	100	134	AGCAAAGATTCTGCTTTGATGA	CAGTCTTTGTTCTTGCTGCG	9	22	142	20	59.114	59.781	36.364	50	96	21	5	TAATAACAACAACAACAACAA	best
M_G1OH9PT01BR1QJ (0)	100	105	TGTCGATTCGATTGTATTGGA	GGCACTAAGGCAACTTTGGA	20	21	124	20	58.98	60.249	38.095	50	56	29	5	AGAGGAATAATAATAATAATAAAAAAAAA	best
M_G1OH9PT01BR3LQ (0)	100	148	CCTTACGAGTGACGAGGACC	GTTCACCTTCCTGTCCTTGG	97	20	244	20	59.721	59.549	60	55	162	21	7	TGTTGTTGAGAGAGAGAGAGA	best
M_G1OH9PT01BU6XJ (0)	100	100	CAGCTTTAGGAAGTCATGGCA	AGTGTGAACGTATCGGCCTC	64	21	163	20	60.393	60.142	47.619	55	85	24	6	AGGAGGCTGCTGCTGCTGCTGCTG	best
M_G1OH9PT01BUZSK (0)	100	136	TGAACTTTGAGATCAACCACTGA	TGTGGCCTGTTAACGTAAAGT	100	23	235	21	59.766	57.379	39.13	42.857	130	34	9	GTAGTAGTAGTAGTAGTAGTAGTAGTAATAGTAG	best
M_G1OH9PT01C1EBR (0)	100	134	TCTGGGATTGCAAGTCAGTG	GCACCAAGACCTTTCAGCTC	239	20	372	20	59.831	59.997	50	55	296	28	7	TCTTCTGAATAATAATAATAATAATAAT	best
M_G1OH9PT01CAS0B (0)	100	104	AACAGCTCCGTCACTGAACA	GAGCAGCCCAAGATTCTGAC	2	20	105	20	59.467	59.957	50	55	38	14	5	GAGAGAGAGAATAT	best
M_G1OH9PT01CFDXQ (0)	150	170	CTAGAGTGCCAAGCCAGAGC	ATTTGTCCAGGATGTTCCGA	6	20	175	20	60.299	60.317	60	45	38	62	17	AGGGAAGGGACTAATAATAATAATAATAATAATAATAATAATAATAATAATAATAATAATAA	best
M_G1OH9PT01CI97F (0)	100	126	CAGGAGTGTAACAGGATGTTGG	CATAAGGCGTGTCACGAAGA	76	22	201	20	59.515	59.864	50	50	98	34	7	GGTCGGTCTCTCTCTCTCTCTCTTCTTTCTCTCT	best
M_G1OH9PT01CMGUI (0)	100	103	AGCAACAGTATTTCACTGGTAATG	TCAACGTGTTCCGGTTGTAA	47	24	149	20	57.488	60.004	37.5	45	72	57	10	TATTATTATTATTATTATTATTATTATTATTGTTGTTGTTGTTGTTGTTGTTGTTGT	best
M_G1OH9PT01CMMU4 (0)	100	121	GGTGGAACTGTCAAATACATCAA	TCCATTTCTCATTCTACCTTTTGAC	185	23	305	25	58.871	59.9	39.13	36	256	25	6	CTTCTTCCTTCTTTCTCTCTCTCTC	best
M_G1OH9PT01CQ4UH (0)	100	111	TATTGTGGTACTTATTGTGGTACTAGG	CTGTAAGTGCCCCACGTGAC	2	27	112	20	57.074	61.572	37.037	60	54	26	10	AGAGAGAGAGAGAGAGAGAGATTATT	best
M_G1OH9PT01CR1Y5 (0)	100	123	AAGCTGTCAGGTGTGCCAAT	CATCAAAAGATGGAAATTCACG	9	20	131	22	60.721	59.451	50	36.364	64	28	8	CTCTCTCTCTCTCTCTTTCTCTTTCTTC	best
M_G1OH9PT01CR3V9 (0)	100	124	TGCGATCAAGTGAAGATGCT	TTAAGGTTAGCCGTGGATCG	158	20	281	20	59.552	60.089	45	50	211	25	5	TTTTAATAATAATAATAATCGGCGG	best
M_G1OH9PT01CVRCX (0)	100	127	ACAACTGCTTTGCTTGAACC	CGTTTATGCTTTTATGGCTCG	109	20	235	21	58.008	59.761	45	42.857	155	56	15	TTTTATTATTGTTATTATTATTATTATTATTATTATTATTATTATTATTATTATTA	best
M_G1OH9PT01D0WCG (0)	100	110	ACCGAGGTATTGTGAGCTGG	GGAATACACTGTCCCAGTAGGTG	179	20	288	23	60.134	59.803	55	52.174	245	20	7	CACACACACACACATATATA	best
M_G1OH9PT01D0YN2 (0)	100	140	ACCCATGCGATTACCATCAT	GTGAACTGTCCATTCGGGAG	165	20	304	20	60.043	60.51	45	55	218	25	5	CTCTTCCTCCACCACCACCACCACC	best
M_G1OH9PT01D360W (0)	200	234	GGGCATGTTAGGTTGCAAGT	CGTTTACAGATTTGTGTATTGATGG	23	20	256	25	60	59.727	50	36	189	18	7	AGAGAGAGAGAGAGCGCG	best
M_G1OH9PT01D4UDE (0)	100	124	TCACCAAGGCATAAACAGCC	TGAGAGTAGCAGGAGTTGTGTCA	169	20	292	23	61.032	60.103	50	47.826	204	31	9	CTCTGATGATGATGATGATGATGATGATGAT	best
M_G1OH9PT01DEF4S (0)	100	147	GTGATCCTCAATGCCCTGAT	CCTGACGTTCTTCCGTCTGT	201	20	347	20	59.893	60.298	50	55	306	15	5	AGAGAGAGAGGAAAA	best
M_G1OH9PT01DJ2NI (0)	150	154	CACCCTTTCATTTCGTGCAT	AGCAAGTCATTCGAAGGTGG	94	20	247	20	60.894	60.255	45	50	196	31	5	CCCCTTATATATAAATATATATATAAACAAC	best
M_G1OH9PT01DJ7Y4 (0)	250	257	TGGTGCTACGTAGTCAAGGAA	AGAATTGGTGACGAAGACGC	13	21	269	20	58.445	60.263	47.619	50	49	72	9	TATTATTATTATTATTATTATTATTATTGTTGTTGTTATTGTTATTGTTATTGTTGTTGTTATTATTATTAT	best
M_G1OH9PT01DMMH9 (0)	200	227	CTCCTAACTTGACCAGGCCC	GAAGGGATCCGAGGAGGATA	58	20	284	20	61.008	60.367	60	55	99	17	5	TCGTCGCCTCTCTCTCT	best
M_G1OH9PT01DNVLO (0)	100	100	GATTTGTCAAGGGAAGGACG	TTTGCTTTTGTAAGTCATCGCA	211	20	310	22	59.526	60.778	50	36.364	231	23	7	GAGAGAGAAAGAGAGAGAGAGAG	best
M_G1OH9PT01DTAYZ (0)	100	135	ACACATGTCTCTGATTCGGC	AGCTGCAGTGGCTGGTAGAT	36	20	170	20	58.673	60.043	50	55	116	22	6	CGTCGTCGTCGTCGTCGTCGCG	best
M_G1OH9PT01DZOY2 (0)	200	218	CATTTCCAGGGTAGCGATGT	ATCCAAGTGGGACCTAACCC	18	20	235	20	59.955	60.052	50	55	122	27	6	ATCATCATCACCACCACCACCACCACC	best
M_G1OH9PT01E3U2F (0)	100	116	TCAATCTTAACCGTTGTTCCTG	TTCCTTTGTGGGTTCTTTCG	6	22	121	20	59.131	60.081	40.909	45	34	60	11	AATAATTAATAAATAAATAAATAAATAAATAAATAAATAAATAAATAAATAAATAAATAT	best
M_G1OH9PT01EDSQO (0)	100	102	TCTATATCTGCCTATCTGTCTGTCTTT	TTATGGGAGTTTGTTCCCCA	2	27	103	20	58.254	60.162	37.037	45	53	23	5	ATATGTATATGTGTGTGTGTATA	best
M_G1OH9PT01ELRSB (0)	150	155	GCGCCAAAGTTATTGTTGGT	TGTTAAGGTCAGTACATTTGCACC	252	20	406	24	60.003	60.327	45	41.667	291	36	11	TTTTGTGTATAATATATATATATATATATATATATA	best
M_G1OH9PT01EMSQD (0)	100	112	GGGGTCCCTCACTTCTACCT	TCTAAGAACAGTGCAGGGCA	224	20	335	20	59.415	59.591	60	50	245	52	16	TATATTATTATTATTATTATTATTATTATTATTATTATTATTATTATTATTA	best
M_G1OH9PT01EPG1F (0)	100	104	TGTTTCGATTTCGGCTTTCT	TTGAATAGTCTTGCTTGGGGA	52	20	155	21	59.823	59.693	40	42.857	92	24	5	CACACACACAAATAATAGACAGAC	best
M_G1OH9PT01ERSC6 (0)	100	137	TGCTCGTGGAATGGTAATGA	CCATTGTCATCGTGAACAGC	159	20	295	20	60.073	60.12	45	50	231	14	5	TGTGATATATATAT	best
M_G1OH9PT01ERSF4 (0)	100	103	GCTGGCCTACATAGGCTGTT	TGCCTACCAACTGACATTCCT	82	20	184	21	59.364	59.607	55	47.619	131	20	5	AAGAAGAAGAAGAAGAAAAA	best
M_G1OH9PT01EX4OH (0)	150	194	TCATAGATTTCGTAGCCAAGAGG	GTCAGTTATGACAGCCCCGT	3	23	196	20	59.765	59.997	43.478	55	107	28	12	ATATTATATATATATATATATATATATA	best
M_G1OH9PT01EYVFE (0)	100	115	ATTAATTGCGATCCGCTGAC	CGGGAAACGTGGATTCTTAC	22	20	136	20	60.067	59.429	45	50	59	17	6	AGAGAACACACACACAC	best
M_GQN8GVN02FUS9M (0)	150	163	GGTTGCGCATTATCGTCATA	CTTGAATGTGTACGATGGCG	17	20	179	20	59.549	60.134	45	50	37	28	5	AAAAATGATGAAGAAGATAGAGAGAGAG	best
M_GQN8GVN02FX6K9 (0)	150	160	GGTAACATACGGAGCGGCTA	ATCACCCGCGATGCTAATAC	109	20	268	20	60.117	59.951	55	50	235	14	5	GTGTTATATATATA	best
M_GQN8GVN02GAQTA (0)	100	129	CCCATCGAGATAAATGAGGG	GCCAAGCCATAAAGATTCCA	80	20	208	20	59.339	60.038	50	45	119	19	7	TTTTTATATATATATATAT	best
M_GQN8GVN02GR3ZW (0)	100	106	ATCGTTTCGTGTCCTCCATC	GGACAAGCAACCAAATGACA	22	20	127	20	59.934	59.547	50	45	74	33	7	CTCTTCTCCTCTTCCTCCTCCTCCTCCTCCTCC	best
M_GQN8GVN02HLQYL (0)	100	106	AGATCCCATCTCCTCCCACT	AACTTCTGTGCGCTTGTACG	51	20	156	20	59.889	59.148	55	50	83	53	8	CTCTCTCTCTCTCTCTCAAAACAGACACAGACACACACACACACACTCTCTCT	best
M_GQN8GVN02JKK8V (0)	100	114	GCTCAGAATTGTCCAGAGACG	TCAAACTCCAGACCACTGCC	14	21	127	20	60.005	61.259	52.381	55	80	21	6	GAGAGAGAAAGAGAGAGAGAG	best
O_G1OH9PT01A0Q6D (0)	100	144	CCGGGCTTCTGTAAACCTTA	TCCACCAGTCTTGCCTTCTT	159	20	302	20	59.221	59.844	50	50	187	24	5	CTCTCTCTATCTCTCTCTCCCTCT	best
O_G1OH9PT01A4ZCS (0)	100	105	TCCCTCGGCTTCTTCACTTA	CAGTGGTCGTACATCTGGCA	105	20	209	20	59.948	60.745	50	55	165	14	5	CACACACACAGTGT	best
O_G1OH9PT01A5A98 (0)	150	164	GGTGCAGTCGATGTTGTCAC	CTCCTGCTTCAGCTGTCTCC	15	20	178	20	60.171	60.284	55	60	136	14	5	TGTGGCGCGCGCGC	best
O_G1OH9PT01A5ZRL (0)	100	134	AGTCTGCACTATTCGGACGG	CAATGGTAGACATCCTCGCA	70	20	203	20	60.277	59.673	55	50	152	28	8	ATATATTTATAAATATATATATATATAT	best
O_G1OH9PT01ADQWJ (0)	100	106	AGGCTGGCATTGTAACATGG	CACTTAGAAGTTGTGTTACTCTTTGGA	55	20	160	27	60.914	59.4	50	37.037	112	20	5	CACATATATATATATGATGA	best
O_G1OH9PT01ANOHE (0)	100	103	CTTCCAGATGCAGTTGCCTG	ATGGTGCCTCAAGTCATGGT	172	20	274	20	61.935	60.395	55	50	218	28	6	CCACCACCATGAGGAGGAGGAGGAGGAG	best
O_G1OH9PT01AOSE8 (0)	100	100	CATAACAAGACCAAATCACATGG	TCTATGTCGTTCATCGGGCT	240	23	339	20	59.257	60.624	39.13	50	286	22	5	GACGACAGACGACGACGACGAC	best
O_G1OH9PT01APEBN (0)	100	103	TGCTCGTGAGCACAAGTTAAG	TCTGCAGAAAATGGGTTTGA	62	21	164	20	59.28	59.247	47.619	40	111	19	7	AGAGCCACACACACACACA	best
O_G1OH9PT01AUNU6 (0)	100	115	TCCATTCCATTTAGAACTGAGGA	TAGGAAATCCCGATACGCAG	2	23	116	20	59.952	60.053	39.13	50	40	17	5	TCTCTCGCTCTCTCTCT	best
O_G1OH9PT01B1WXB (0)	100	101	GCTCAGCTGAAGGAGATATTGA	CGGAGACTTTCCGTTACTTTG	26	22	126	21	58.697	58.89	45.455	47.619	71	22	6	GATGATGATGATGATGATGGGG	best
O_G1OH9PT01B2V2C (0)	150	192	AATTGACCTCCTGCCTCAAA	GTTCGAATCGGGTCACTTGT	130	20	321	20	59.67	59.973	45	50	164	15	5	ACACACACACTTATA	best
O_G1OH9PT01B5BQR (0)	100	125	CCTGTTGACGTCGAAGGACT	CACTGCAGCTGGGAAAAGTT	146	20	270	20	60.298	60.431	55	50	208	29	7	AGAGATCATCATCATCATCATCATCAAAA	best
O_G1OH9PT01B8YED (0)	100	125	GTCACCACACTGCCGTCTAC	GACATGTTGATAACTTTCATGGC	72	20	196	23	59.183	58.506	60	39.13	158	16	5	ACACACTCTCTCTCTC	best
O_G1OH9PT01BCPDI (0)	100	129	CACGGAAGCTCGGAAAATAC	TGGCTTGGAAAGTAAGTAAAGACA	34	20	162	24	59.708	59.387	50	37.5	95	27	8	TATATATATATATATAATTAATTTAAT	best
O_G1OH9PT01BF465 (0)	100	111	CCTTCGCTACATGTACACCACT	GACCTGTGGATTCGACACAA	75	22	185	20	59.193	59.525	50	50	125	38	6	ACACACGTACGTACATACATACATACATACATACATAC	best
O_G1OH9PT01BGQTK (0)	150	164	TGATGGTGAAAGTCAATCTAGGAA	GTGGAGGCCCAGACATGTTA	10	24	173	20	60.001	60.924	37.5	55	57	67	17	TTATTTATTATTATTATTATTATTATTATTATTATTATTATTATTATTATTATTATTATATTAATTA	best
O_G1OH9PT01BIAH4 (0)	100	100	CTGTGGCTTCATATTTGAGGAT	TGCTTTCCTTTTCCTTCCAG	0	22	99	20	58.213	59.424	40.909	45	32	25	5	ATGTATGTGTGTGTGTGTATGTGTG	best
O_G1OH9PT01BOZ7E (0)	100	105	TGTCCACTGCACAGACTGTTT	TGCTCACATGCATCCCTTTA	175	21	279	20	59.373	60.22	47.619	45	227	15	5	ATATTTATATATATA	best
O_G1OH9PT01BV0O2 (0)	100	126	GACGAGTTCGGTGGACTGAG	TGTCACATGGTTATCACTCAGGA	92	20	217	23	60.861	60.425	60	43.478	155	27	5	ACACTTTTTTTTATATATATATAAAAA	best
O_G1OH9PT01BYCV0 (0)	100	103	TGCACTAATGGGGTTAAGGC	GGATGAATGAATGGTTCCCA	105	20	207	20	59.96	60.526	50	45	142	26	7	AAAATCTCTCTCTCTCTCAAAAAAAA	best
O_G1OH9PT01C0FF1 (0)	150	165	CAACAATGGTACTCAATTTCTACCT	TTCCAACCACATCTTGGTCA	14	25	178	20	57.821	59.935	36	45	57	18	5	TAGATAGATATATATATA	best
O_G1OH9PT01C0Q0J (0)	100	113	CTATTCCATTCACCCCTTCG	TGTTGTCAAAGAACGCTTGG	45	20	157	20	59.382	59.881	50	45	99	30	10	AAAAGAGGAGAGAGAGAGAGAGAGAGAGAG	best
O_G1OH9PT01C5VEL (0)	100	120	AAGACTGGGTCAGTGGATGC	TGGAAGCATATTTGTCCCAT	2	20	121	20	60.12	57.887	55	40	58	23	6	AGAGAGCTGTGTATATATATATA	best
O_G1OH9PT01CG9HD (0)	100	106	AATGAACGAGTTCAAGGCAAA	TCAGTACAGGTTCTGATGGCA	227	21	332	21	59.738	59.303	38.095	47.619	283	21	8	TTTTGGTGTGTGTGTGTGTGT	best
O_G1OH9PT01CGAOO (0)	100	139	GTCAGCAGTGGCAGTAGCAC	ACTGGGGAGACGAAGGTGAT	123	20	261	20	59.654	60.912	60	55	153	25	5	TAGTAGTAGTAGTAGCAGTAGTAGT	best
O_G1OH9PT01CGHNB (0)	100	127	CCATTTCAAGACGCATGCTA	GAACTGAGCGCCCACTACAT	57	20	183	20	59.833	60.285	45	55	88	31	9	TTTTAATAATAATAATAATAATAATAATAAT	best
O_G1OH9PT01CIWPX (0)	150	152	TGTTGGTTAATAGCGTTGGC	GGATGCAATCTCAACCTCTTC	99	20	250	21	58.701	58.731	45	47.619	120	30	5	ATTATTATTATCATCATGATGATGATGATG	best
O_G1OH9PT01CJJR5 (0)	200	244	TGGACTGAGACTGGTTTTGCT	TTGCTGAGTGCAGAAGAACTTA	161	21	404	22	59.899	57.989	47.619	40.909	341	22	5	GTGTGTGTGTTTTTTTTAATAT	best
O_G1OH9PT01CK4JV (0)	150	183	CATCTGTTTCATCAAGGGCA	CATCATCTCAGGATGGAGGAA	20	20	202	21	59.648	60.019	45	47.619	132	28	8	CATCATCATCATCATCATCATCATCACA	best
O_G1OH9PT01CMC1F (0)	100	113	GCTGATTCATCCTCCTGCAT	AAAGGCTCCTGGAATGGTCT	73	20	185	20	60.189	60.074	50	50	111	48	5	ACACTCACACGACGACGACGACGACGGCGACGGCGACGGCGACGACGA	best
O_G1OH9PT01CMHIN (0)	100	106	GAAAAGGAAGAGGGTGGAGG	TAGAGCTAAGGGGTTGGGGT	27	20	132	20	60.045	59.955	55	55	59	27	7	GCGGCGGCGGCGGCGGCGGCGGTGGTG	best
O_G1OH9PT01CQIVM (0)	100	108	GAAAGCAGTCTTTGCAGGCT	AAACAACACGCCTCCAGTTC	209	20	316	20	59.763	60.156	50	50	230	30	6	TACTACTTCTTCTTCTTCTTCTTCAGGAGG	best
O_G1OH9PT01CQLZQ (0)	100	100	AAAGTTGTTGGTTCATCATCTGAG	CAAGAGTCCATAGGTCTTTGACG	64	24	163	23	59.565	60.171	37.5	47.826	96	20	5	ACACATTTTCAGAGAGAGAG	best
O_G1OH9PT01CRHGI (0)	200	217	ACGAGGTAGCTTCCAGTCCA	TTGAATTCAGGTTAAGATCAGGC	168	20	384	23	59.867	59.622	55	39.13	334	15	5	ATATATATATTTATA	best
O_G1OH9PT01CWLHF (0)	100	108	CTACGGCACAGGCTCTTCAT	AGGTGTGCCATTGCAGGT	0	20	107	18	60.419	60.121	55	55.556	49	27	6	ACACACACACACGCACACACACGCCGC	best
O_G1OH9PT01D2VK2 (0)	100	106	GCCTCAGTGCCCATACCTT	TCATGAGGCACAAAATTTATTCA	71	19	176	23	60.088	59.485	57.895	30.435	90	36	8	TATACATACATACATACATACATACATACATACATA	best
O_G1OH9PT01D4006 (0)	100	106	CTGCCAAGTGACTGTCATCC	TGATAGTTAACCTTTTGAGTGCAA	217	20	322	24	59.261	58.081	55	33.333	273	14	5	TCTCTCTCTCCTCT	best
O_G1OH9PT01D400V (0)	100	103	ATAGCACTACGGCCGTCAAC	AACAACACAAGCATTGTCAGTAA	45	20	147	23	60.162	57.435	55	34.783	72	25	5	AATATAATATAATAATAATAATAAT	best
O_G1OH9PT01D4BEH (0)	150	151	GGCGCCACCTTCCTTAGTA	CGAGCAGTTGATTATGCCTG	17	19	167	20	60.22	59.444	57.895	50	75	29	5	CGGCGGAGGGGGGGAGGAGGAGGAGGAGG	best
O_G1OH9PT01D65YW (0)	100	106	TGCAAAGGTCAAATTTTCTGC	AATTACCCGGTCTGTAACGC	222	21	327	20	60.237	58.976	38.095	50	275	17	5	TATATATATACATAATA	best
O_G1OH9PT01DEQ89 (0)	150	190	GAGCAGGCTGTCACACTCAC	AAAGGAGCCTGCATTAACCA	162	20	351	20	59.61	59.708	60	45	234	20	7	TTTTTTCTCTCTCTCTCTCT	best
O_G1OH9PT01DHPV6 (0)	200	203	ACTGTAGTTCAACGGCCACC	CAGCTTTGGTCTACAGTTGGAA	111	20	313	22	60.035	59.42	55	45.455	258	27	5	CACCACTACTACCACCACCACCACCAC	best
O_G1OH9PT01DJU3E (0)	100	134	GCTCTTGCTAACGTCCAAGC	GCTTCAGCTTGTAAATGTCCC	10	20	143	21	60.162	58.85	55	47.619	56	15	5	TATATATATAAATAT	best
O_G1OH9PT01DL437 (0)	100	103	TTCCTTGGAGCCAGCACT	GTCGGCTTCAAGGTTGGTAG	76	18	178	20	59.499	59.734	55.556	55	109	19	5	GAGAGAGAAAGAGAGAGAG	best
O_G1OH9PT01DL7ZU (0)	100	105	GAAATATCAGGCAGCGACATC	TCCAACGTGGAAACACTTTCT	76	21	180	21	59.688	59.624	47.619	42.857	135	21	5	AGAAGAAGAAGAAGATTCTTC	best
O_G1OH9PT01DMYG7 (0)	100	103	CAGACAAAATTCCTGTTGCAGA	AAAGGCCTTGTGCATCACTC	45	22	147	20	60.284	60.263	40.909	50	93	28	5	AGTAGTATCATCATCATCATCACCTCCT	best
O_G1OH9PT01DQ039 (0)	100	131	GCTTATAGCAAGCCAGGGAA	TTTCAATGAGTTAGTTCTCAGTCCC	100	20	230	25	59.456	60.05	50	40	164	38	6	GCGCGCACGCACGCACGCGCGCGCGCACACACACACAC	best
O_G1OH9PT01DQ5CH (0)	100	102	CCACCTTTGTTCTATAGTGATAATTGC	TGCAAACCAAAATCAACACAA	4	27	105	21	60.491	59.999	37.037	33.333	46	22	9	ATATTCTCTCTCTCTCTCTCTC	best
O_G1OH9PT01DSGWZ (0)	100	104	GTTGGTTGAGCAAAAGGCTC	AACCCGAGCTACACCTGCT	211	20	314	19	59.859	59.883	50	57.895	243	19	5	CACATTATTATTATTATTA	best
O_G1OH9PT01DTBV1 (0)	100	100	AGGACCAGCTACTTTTATACACTCA	TGAACAAGAATATGGGAATATGTG	48	25	147	24	57.74	57.958	40	33.333	73	24	8	ATATATATTCTCTCTCTCTCTCTC	best
O_G1OH9PT01DWR62 (0)	150	151	GACGTGGAGGATGTTAGGGA	CCTGAGGCTCCTCGAATATG	147	20	297	20	59.927	59.79	55	55	190	39	5	GAGGAGGAGGAGAAGAAGCCTCTGGGAGGAGGAGGAGGA	best
O_G1OH9PT01EA4KG (0)	200	239	TTCCATCAGCTTGGGGATAG	ACAGTACCTCAGTGGTCTGGTT	73	20	311	22	60.029	57.698	50	50	219	70	21	ATTATTATTATTATTATTATTATTATTATTATTATTATTATTATTATTATTATTATTATTATTGAGTAGT	best
O_G1OH9PT01EAE57 (0)	100	104	CAGGTACAATCATACGGGACTG	TTGGGTAAAAGTTGACGCCT	146	22	249	20	59.378	59.609	50	45	177	24	5	ATATATAAAAGAGAGAGAGAAAAA	best
O_G1OH9PT01EDUF2 (0)	200	201	TATTCAGCTGCCGTTTCTCC	TGGCTCTTGATCCCCTTAGA	43	20	243	20	60.352	59.767	50	50	133	54	7	TTTTGTCATCATAATAATAATAATAATAATAACAATAATAATAATAATAATAAT	best
O_G1OH9PT01EG2D9 (0)	200	208	CCTGGACATTTGATTAGGCA	TGTTCAAGGCAAACATTGGA	12	20	219	20	58.572	60.088	45	40	91	15	5	ATATATATATTTTTT	best
O_G1OH9PT01EK55W (0)	100	114	ATTGCAAGGTGGCTTGTAGC	TTACAATTTTGTTTCTACCTTTTCTG	77	20	190	26	60.278	57.356	50	26.923	116	49	12	TTTTATTATTATTATTATTATTATTATTATTATTATTATTATCATCATC	best
O_G1OH9PT01ENHTU (0)	100	125	TGACTGCCTCACCCTACCTC	GGGCGACTGTGGCTATTAGA	18	20	142	20	60.261	60.235	60	55	56	40	6	TGTGTATGTATGTATGTATGTATGTATGTGTGTGTGTGTG	best
O_G1OH9PT01EUJO5 (0)	100	144	GCATTACTGTGTCTGACTGCC	TCTCGCTGACCTCAATCACA	24	21	167	20	58.385	60.557	52.381	50	69	14	5	ACACACACACAAAA	best
O_G1OH9PT01EUVYO (0)	100	101	CTGGATCGTAGGTTGTGATCTG	AGTGAGACGGAAACATCTCCA	257	22	357	21	59.615	59.712	50	47.619	308	16	6	TCTCTCTCTCTCTGTG	best
O_G1OH9PT01EVUAR (0)	150	182	CCACCTCTTGCAGATCCACT	TTTGGGCCATATCCAGTAGG	118	20	299	20	60.261	59.778	55	50	260	18	5	AGCTAGCTCTCTCTCTCT	best
O_G1OH9PT01EWNK5 (0)	200	227	CCAAAGGCTGCTTCACTCAT	TTGTGGTGATTTTATAATTAAGTGCC	18	20	244	26	60.397	59.63	50	30.769	201	17	6	ATATGCACACACACACA	best
O_GQN8GVN02F8Z5B (0)	100	132	TGACACAGCTTCTCCACCTG	TGTCATCGAAGAAATTCGCA	13	20	144	20	60.022	60.343	55	40	41	21	5	TTCTTCTCCTCCTCCTCCTCC	best
O_GQN8GVN02FVSEL (0)	100	112	GGTGAGACACTCGAGCATGA	CCCAACTAGTGGGACGACCT	199	20	310	20	59.988	61.325	55	60	231	26	11	TCTCTCTCTCTCTCTCTCTCTCGTGT	best
O_GQN8GVN02FWG9Q (0)	100	100	ACGTGAGCTCCACCATGTTT	GTCATCCTCAACTCGAAGGG	139	20	238	20	60.577	59.655	50	55	178	19	5	GTGTGTGTGTTTGTGTGTG	best
O_GQN8GVN02FYJJJ (0)	100	138	TTGCTGAACAGGAGTGTTGC	CCAATTCCTCTTATCCAATCAAA	25	20	162	23	60.032	59.344	50	34.783	84	15	5	GTGTTTATATATATA	best
O_GQN8GVN02FZVA5 (0)	100	100	TGCCATGCTAACCTATGTGC	AAAAGGCTTGAAGACTGGCA	94	20	193	20	59.718	59.993	50	45	120	22	5	ATATATTTATATATATATTTTT	best
O_GQN8GVN02GAFXD (0)	150	172	CGAAAATGTTCCAATTCCGT	AGCATACTCATCGCCTTCGT	165	20	336	20	59.801	59.866	40	50	213	16	5	CACACACACATAAAAA	best
O_GQN8GVN02GK7VZ (0)	100	104	TCTTAGTTTGATTCAAGATCACCG	AAGTGCGCCTTTCACAAGTC	223	24	326	20	59.667	60.44	37.5	50	272	20	5	TTTTTAATAATAATAATAAT	best
O_GQN8GVN02GXXJT (0)	100	104	TGCATTGTGAGATAATTGCCA	GCACTTTGCTGCCACTACAA	120	21	223	20	60.088	60.058	38.095	50	156	22	5	GAGACAGACAGACACACACACA	best
O_GQN8GVN02GYG7I (0)	100	100	GGATGGCTGCATTAAACAGG	TTCAACAACAGCAATATTTTCCA	191	20	290	23	60.469	59.524	50	30.435	221	21	5	TATATATATAATTTTTCAAAA	best
O_GQN8GVN02H4R8J (0)	100	148	GAACTTCAAGTCAATGGCCG	CTTCCATTCTTGAGCCATCC	177	20	324	20	60.636	59.629	50	50	231	33	7	TCTTCTGAATAATAATAATAATAATAATAAGAG	best
O_GQN8GVN02HCZ95 (0)	100	125	CCTTCATAGTACACTGTTGGATTACA	CCATGTTACTTGCAGCCAAA	29	26	153	20	58.637	59.729	38.462	45	63	57	8	CATTCATTTTATACATACATACACACACACACACACATATATATACACACACACACA	best
O_GQN8GVN02HHHK8 (0)	100	102	CTCATCATCGTCTTCACGGT	TACAGCTTTGGTCGTACCCG	0	20	101	20	58.671	61.069	50	55	34	26	5	GGAGGAGGAGGAGGAGGGGGAGGGGG	best
O_GQN8GVN02HTV0R (0)	100	113	GTCACCCGATATTTCCGAGA	AATTTGCGTTCTTTGCGTCT	288	20	400	20	59.894	59.889	50	40	344	31	5	TTTTTTTTTCTTCTTCTTCTTCTCTCTCTCT	best
O_GQN8GVN02HXI7B (0)	100	123	CACAGGGCAAATGATAATTCA	GGATACCCTTCCAGGTTTACAA	34	21	156	22	58.494	59.242	38.095	45.455	73	16	5	CACCACTATATATATA	best
O_GQN8GVN02HXS3X (0)	100	100	TTTTGCAAATCGATATGTTGG	TGGAGCACCATCATAAGTACAG	147	21	246	22	58.548	57.785	33.333	45.455	192	18	7	AGAGTCTCTCTCTCTCTC	best
O_GQN8GVN02I0YOE (0)	100	105	TCGAATTGCCAAAACAAGAA	TTCGAGTCTTACTGTGCTCTTTT	123	20	227	23	59.277	57.53	35	39.13	153	19	7	CTCTCTCTCTCTCTTTCTC	best
O_GQN8GVN02I4B7C (0)	150	171	GCTCAGGTGTGGAGGTGATT	TTCCCATGTCACCAACTGAA	47	20	217	20	60.12	59.935	55	45	115	22	7	CTCTCTCTCTCTCTTCTCTTTT	best
O_GQN8GVN02IN03N (0)	100	139	GCGTTTCAGAATAAATTACGTTG	GAATCTGTATGGTAAGCTTGGACTT	6	23	144	25	57.978	59.175	34.783	40	93	23	6	TATAGTATTATTATTATTATTAT	best
O_GQN8GVN02IPHI6 (0)	100	121	AAGAATTCTGAACGGCAAGC	TCGATGACCATTGTTATTGTGA	217	20	337	22	59.457	58.895	45	36.364	250	42	11	TGTGTGTGTGTGTGTGTGTGAGAGAGAGAGAGAGAGAGAGAG	best
O_GQN8GVN02ITOXK (0)	150	153	GACCTTCACCACGAGGAATG	TAGTTTGAATTTCCCAGCGG	123	20	275	20	60.51	60.067	55	45	193	40	6	CATCATAAAATAATAATAATAATAATAAAAATAAAAATAA	best
O_GQN8GVN02IXCOA (0)	100	115	ACCCAGAAGCTGACAGTGAC	TTGAATACCATCATCAGCCTTG	147	20	261	22	57.844	59.96	55	40.909	180	16	5	GAGAGAGAGACTTTTT	best
O_GQN8GVN02J0XE0 (0)	200	219	TGGCAGTTTGAAGTACGCAG	TGGATATTTGCCGATCTTGA	64	20	282	20	60.05	59.065	50	40	176	27	6	TCTCTATAACACACTCACACACACACA	best
O_GQN8GVN02JA98G (0)	100	105	CTGCCAAGTCAGTTCATCTCC	TTGTACAGTTTTAATGTAGCCATTG	259	21	363	25	59.859	57.53	52.381	32	295	28	5	ACACACGCACACGCACACACACACACAC	best
O_GQN8GVN02JAL6O (0)	100	111	GTTGAGGGTGAGCGGTAGAG	CGCACTTGGTAGAAGCCTATC	185	20	295	21	59.867	59.01	60	52.381	217	15	5	GGGGGAGAGAGAGAG	best
O_GQN8GVN02JEG10 (0)	100	104	TCACTCACTTGTTTGGTGTAACTG	ATTGCCAATTGCTCCATGA	186	24	289	19	59.256	60.025	41.667	42.105	215	30	9	TTTTCCCCAAAAGAGAGAGAGAGAGAGAGA	best
O_GQN8GVN02JOT9N (0)	150	180	CACGATCATGATTGAGTGCC	TAGCATCCATGGCTGGAGTT	171	20	350	20	60.08	60.624	50	50	304	16	5	GTGTGTGTGTTGATGA	best
O_GQN8GVN02JQR46 (0)	150	188	TCCAAACACAACCTCAACCA	AATCGTTTTCACCCAACCAG	22	20	209	20	59.976	59.83	45	45	73	16	5	TTCTTCACACACACAC	best
O_GQN8GVN02JQR46 (1)	250	277	AGGCCTCGGCAATTTATTCT	CTTCTTAGCCAACAGAGGCG	110	20	386	20	60.061	60.147	45	55	249	54	7	CTCTCTCACTCACTCACTCACTCACTCACTCTCTCTCTCTCTCTCACACACACA	best
T_G1OH9PT01A3F1K (0)	100	129	AGCGAGATTCGTTAGAAGTGC	GCAACATTCCTTAAGATTATGGGT	25	21	153	24	58.758	59.668	47.619	37.5	53	63	19	TAATAATAATAATAATAATAATAATAATAATAATAATAATAATAATAATAATAATAACAGCAG	best
T_G1OH9PT01A58WR (0)	150	161	ACATAGCCAAATGTCAGGGG	GCCACTCAAGCACCCTTAAA	205	20	365	20	59.813	60.249	50	50	232	17	5	TTCTTCACTCTCTCTCT	best
T_G1OH9PT01A6PQ9 (0)	100	109	CACCTGACGATTCAGAACCA	GGATGCATCTGTAAACACTGG	125	20	233	21	59.676	58.09	50	47.619	180	21	8	ATATATATATATATATGTATA	best
T_G1OH9PT01AP770 (0)	100	104	GTCCTTCAAAGAAGGCATCG	CACCATGAGCTCCTATAACCTG	10	20	113	22	59.813	58.743	50	50	65	24	5	AAAAGAAGAAGAAGAAGAAGTATA	best
T_G1OH9PT01AQ19K (0)	100	101	ACTCCAGCGCTCACGAAC	GCTGACGAAGTTGGCGTG	10	18	110	18	60.146	61.627	61.111	61.111	41	26	7	CCCCTTCGTCGTCGTCGTCGTCGTCG	best
T_G1OH9PT01AXKPJ (0)	150	154	TCACCACACAGTGAACAGCA	AGAGCGACAGAAGGAAGTCG	95	20	248	20	59.905	59.745	50	55	206	18	5	ACGCACGCACACACACAC	best
T_G1OH9PT01AXR6Z (0)	100	143	TGGATAGTAAGGACTTTGGAGATG	GGAAATGGCCCTTAATTTCG	63	24	205	20	58.715	60.616	41.667	45	146	20	5	TTTTTCTTCTTCTTCTTCTT	best
T_G1OH9PT01B1HYG (0)	100	132	CACGCTTCCGTAATTCGTCT	CATTCTTTGCCTCTCGTGAA	64	20	195	20	60.27	58.999	50	45	94	15	5	GAGAGAGAGACCCCC	best
T_G1OH9PT01B24ZE (0)	100	100	GACAGGGATATAACAAAAGCTCA	CATCAGAAACAATGTGATTGAAGT	82	23	181	24	57.478	58.175	39.13	33.333	129	21	5	CACACACACATACACACAAAA	best
T_G1OH9PT01B3TRI (0)	100	145	CCCCTGGCACAGATTCTTAC	CGCAAAGCACTGAAACAAGA	46	20	190	20	59.55	60.172	55	45	66	24	5	CTCTTCTTCTTCTTCTTCTCCTCT	best
T_G1OH9PT01B469C (0)	100	100	AAAGCCAGAATTTCGTCCAG	AGTCTCGTAATATCACGGAAAATCA	224	20	323	25	59.312	60.257	45	36	244	24	5	GTCGTCTCTCTCTCTCAAAACTCT	best
T_G1OH9PT01BBJNJ (0)	100	116	AAGAAGCACTTGTACTGCGTG	TGCAATGCCCTTCTTAGGTT	75	21	190	20	58.255	59.708	47.619	45	98	34	5	TAATAAATATATATATGTATATCTTTCACTTTCA	best
T_G1OH9PT01BGJV2 (0)	150	170	CATTAGCAGGAAAACCGTCC	GGCTTCTGCGTAATCGTCAT	2	20	171	20	59.569	60.243	50	50	60	50	6	CCTCCTTCCTTCCTTCCTTCCTTCCCCTCCTCCTCCTCCTCCTCCTTCTC	best
T_G1OH9PT01BI71G (0)	100	142	TAATCGTGAACACGCTGGAG	CGTGAGAAGCCCAACAGAG	59	20	200	19	59.864	59.555	50	57.895	89	29	8	GAAGAAGAAGAAGAAGAAGAAGAAGGAGA	best
T_G1OH9PT01BJ17G (0)	100	120	AAAATTTCTACACGCCACGG	GGCCGCTCTGATAACGAAT	60	20	179	19	59.996	60.192	45	52.632	121	28	7	GCGTGCGTAAGAGGGAGAGAGAGAGAGA	best
T_G1OH9PT01BKQ55 (0)	100	128	CGGGGTAAACTTAACAAGTACAA	GGATGATATTACCCCGGCTT	179	23	306	20	57.428	60.006	39.13	50	266	16	5	TTTTTCCTCTCTCTCT	best
T_G1OH9PT01BRGHO (0)	100	105	GAATGTCGCTGCACTTGAAA	GGAAACATCTGACCTTGATAATACA	92	20	196	25	59.995	58.517	45	36	136	29	7	TCTTCTCTCTCTCTCTCTCTCAGAGCGCG	best
T_G1OH9PT01BTNER (0)	100	127	ATTCGAGGGCCCACTACAC	GTATTGCTTCCCCGTCACTG	154	19	280	20	59.942	60.517	57.895	55	176	20	5	CCCCCTCCTCCTCCTCCTCC	best
T_G1OH9PT01BZWW9 (0)	150	151	GATCGTCATCGGTGGAGAAT	ACAGGCACGATTTGAAGGTC	168	20	318	20	59.893	60.119	50	50	193	36	7	TCTCTCTCTCTCTCCCTCTCTTTCTCTCTCTCTCTC	best
T_G1OH9PT01C65K7 (0)	100	128	GATTGAGCTGCTGGAAGAGG	TTTGGTCATTTGGGTCCATT	16	20	143	20	60.096	60.029	55	40	62	56	13	TTCTTCTTCTTCTTCTTCTTCTTCTTCTTCTTCTTCTTCTTGTGTCTGTCTGGTGT	best
T_G1OH9PT01CBIBQ (0)	100	120	CTTAAAGCTGCCCTGCAAAC	ATAATTTAATCATTGTCATTAATTCCC	126	20	245	27	60.018	57.2	50	22.222	201	18	5	ATATATATACACACACAC	best
T_G1OH9PT01CCZMU (0)	100	100	TCACGTCAACTGATTCCCCT	GATTGGTTTTCCTGTTGGGA	12	20	111	20	60.51	59.767	50	45	47	36	5	CACTCACTCACACACTCTCTCTCTTTCTCTCCCCCC	best
T_G1OH9PT01CJPMI (0)	100	103	GCTCGACATAAATTGCCACA	TGTCAACAGATTTCGTCCCA	25	20	127	20	59.694	60.088	45	45	69	15	5	TTTTTATATATATAT	best
T_G1OH9PT01CQKLU (0)	100	127	CTGCATCAAGTATTTTCTAACCAA	TCGCTTATTAAAATTTTCTCCG	94	24	220	22	57.625	57.705	33.333	31.818	120	69	12	AACAACAACAACAACAACAACAACAACAACAACAATAATAATAATAATAATAATAATAATAATAATAAT	best
T_G1OH9PT01DDBVZ (0)	100	102	AAGAAAGAGGCTTCGATGGG	GCCCCTTTGGTAGGATTGTT	94	20	195	20	60.703	60.187	50	50	119	40	11	ATTATTATTATTATTATTATTATTATTATTATTCAGAAGA	best
T_G1OH9PT01DGFDM (0)	100	105	CTTGCAAAATGATCAGCGTC	CACGTTAGTGTCAATTTAAACATGC	259	20	363	25	59.425	59.887	45	36	288	38	9	TATATTATTATTATTATTATTATTATTATTACTTATTA	best
T_G1OH9PT01DH703 (0)	100	106	TACTGCCACATGCACCTGAG	TTGCTGGTCACGTAACTGTAACT	181	20	286	23	60.895	58.896	55	43.478	206	14	5	AAAATGTGTGTGTG	best
T_G1OH9PT01DVKYH (0)	100	106	CGTCATGATTTAGTTTTACCTCG	CCTATAACCCATCGGTCGTG	209	23	314	20	57.912	60.206	39.13	55	232	14	5	GAGAGAGAGAAAAA	best
T_G1OH9PT01DVMBP (0)	150	194	CCAACACCAGATGGAGCATA	CCCGATGAACCACTCAAGTT	111	20	304	20	59.522	59.966	50	50	257	16	5	TTTTTTATATATATAT	best
T_G1OH9PT01DXAK2 (0)	100	143	AGGGAGTGAGGTAGGCCAAG	CAGTGTTGACCTGATGCGAT	98	20	240	20	60.64	59.707	60	50	150	31	9	AATAATAATAATAATAATAATAATAATAAAA	best
T_G1OH9PT01DXODH (0)	100	110	AAGCTTACGACAGATCCAGTCA	GACGAAGGTTTACTGTCTATCAAGG	73	22	182	25	59.008	59.631	45.455	44	113	25	5	AAAAAATAATAATAATAATAAAAAA	best
T_G1OH9PT01DXP5R (0)	150	180	GCCATCAGCTCCCAAAATCT	TCTGCAAGCTCCGTGAAATA	275	20	454	20	61.491	59.566	50	45	328	51	10	TATACAGAGGAAAAAAATATAGTAGTAGTAGTAGTAGTAGTAGTAGTAGTA	best
T_G1OH9PT01DYZXF (0)	100	134	TCAACATTTGTGCATGTTACG	ATCGATGCATGTCAAGCAAA	0	21	133	20	58.117	60.228	38.095	40	64	15	5	GTGTGTGTGTGGAGA	best
T_G1OH9PT01E08J3 (0)	100	101	TGGTACCAAATGCTTCATGTCT	TGTTTAATTCCTTAGTAAATGTGTCTG	271	22	371	27	59.499	57.269	40.909	29.63	310	17	5	ACACACACACTTAATAA	best
T_G1OH9PT01E3E32 (0)	100	101	GGTCGAGGATGACAAATGAA	AAGTGAGATTATCAAAGCCTCCC	206	20	306	23	58.489	59.984	45	43.478	240	41	7	AAGAAGAAGAAGAGAAAGAAGGAGGAGGAGGAGGAGGAGGA	best
T_G1OH9PT01E3OQC (0)	100	103	AACAACCTTGTGGAGCCATC	CTCATGACTGGTCAAAGCGA	114	20	216	20	59.973	59.984	50	50	135	37	5	CTCTCAAAAAAAAGTAATAATAATAATAAATAAATAA	best
T_G1OH9PT01ED8D1 (0)	100	144	GATCGCTTGGTCAAGTGTGA	CTCGGGTCAACAAGTGATCT	142	20	285	20	59.837	57.71	50	50	220	24	10	AAAACACACACACACACACACACA	best
T_G1OH9PT01EN3E9 (0)	100	107	GTCAGAAACATCGACCCCAC	CGATCGAAGGAAATTTCGAG	58	20	164	20	60.372	59.778	55	45	99	27	6	AGAGAAAGAAGAAGAAGAAGAAGTATA	best
T_G1OH9PT01ETIPU (0)	150	167	GGGCGTCGAAGAAATAAAACT	CGTCGATGATCGTTTATGATTTT	14	21	180	23	59.622	60.214	42.857	34.783	90	14	5	TTTTATATATATAT	best
T_G1OH9PT01EZCRD (0)	100	147	GGGAGGGACAAACAAGATCA	ATGCCGTAAAAGACAGCCAT	31	20	177	20	59.903	59.597	50	45	64	88	22	TTTTATTATTATTATTATTATTATTATTATTATTATTATTATTATTATTATTATTATTATTATTATTATTGTTGTTGTTGTTGTTGTT	best

## Sheet: Perfect SSRs_Singletons
	PCR Product Size		Primer Sequences		Primer Positions and Lengths				Primer Tm		Primer %GC		Microsatellite
Accession (# Microsatellite)	Minimum	Actual	Left	Right	Left Position	Left Length	Right Position	Right Length	Left	Right	Left	Right	Position	Length	Repetitons	Motif	Reverse Motif	Best?
A_G1OH9PT01AF0I7	100	101	GTGTTTGCTTTGACCGGATT	GTGTTTTGCTTTGACCGGAT	3	20	103	20	59.978	59.978	45	45	43	10	5	tc	AG	best
A_G1OH9PT01AGSK6	100	142	GGAACAGCCTCAGTCAGAGC	TCCACTTCCACTAGCATTTCG	3	20	144	21	60.143	60.256	60	47.619	69	16	8	tg	AC	best
A_G1OH9PT01AYWSD	100	102	ATAAGGAAGACACGCCTCCA	CATACGTGGCTTCTTCTCCC	15	20	116	20	59.694	59.694	50	55	60	22	11	ga	AG	best
A_G1OH9PT01BXFVZ	100	101	TACATGAATCAACGCCATCC	GGCTTGTATACTGTTTAAGCTCCA	98	20	198	24	59.355	58.947	45	41.667	136	10	5	ta	AT	best
A_G1OH9PT01CXSZJ	100	101	GGACTCGGATTGATGACGAC	ATCGAGCAGGTTCTCGAAAG	57	20	157	20	60.484	59.574	55	50	108	21	7	tta	AAT	best
A_G1OH9PT01D5WSR	100	106	TTCGTTGCTCGCTGTAATTC	GACGTTGTGTTTTGTCTTTGTACC	1	20	106	24	59.066	59.882	45	41.667	34	18	9	tc	AG	best
A_GQN8GVN02G7C4B	100	142	AACAAGCCCACCATAACGAC	CAAGTCAGTGGCCCTTGTG	10	20	151	19	59.859	60.293	50	57.895	44	48	16	att	AAT	best
A_GQN8GVN02HSRVT	100	111	TTCTCGTTCTCCGCACTCTT	TTCTCGTTCTCCGCACTCTT	9	20	119	20	60.134	60.134	50	50	52	15	5	atc	AGT	best
M_G1OH9PT01A0UH6	150	198	CCTCTTCGACCACGATGATT	ACGACAGAGGTTTCGTTGCT	25	20	222	20	60.073	59.914	50	50	75	15	5	gat	ACT	best
M_G1OH9PT01A1VHK	100	100	TATCTAAGAAGGGGAGCATGG	GGATTCAAGCTCGAAGGAAA	209	21	308	20	58.29	59.387	47.619	45	244	10	5	ct	AG	best
M_G1OH9PT01A1X67	250	285	GAAGTAGCGGAACTGGGTCA	TCTCCAGCACGATCAACAAC	49	20	333	20	60.255	59.837	55	50	98	10	5	cg	CG	best
M_G1OH9PT01A2PNK	150	157	CCGCAGTCTGTGAATCTGAA	TGGTCATGTGAGGGGAAACT	60	20	216	20	59.984	60.363	50	50	121	18	6	gga	AGG	best
M_G1OH9PT01A300X	100	127	TGAGCACGTGTTTCACAGAA	AATGGCGCAGCTAACAGACT	117	20	243	20	59.002	60.044	45	50	162	10	5	ac	AC	best
M_G1OH9PT01A3BG5	200	225	GTGCGAGATGTTCTTGGGTT	TCGCTGTGAGAGGTAAGAAAAG	108	20	332	22	60.119	58.789	50	45.455	282	21	7	aac	AAC	best
M_G1OH9PT01A3SMV	150	170	TCACGGCTGAGAAATAAAGATG	ATCCCCAGATCTCCAGATGA	9	22	178	20	59.361	59.415	40.909	50	75	48	16	ata	AAT	best
M_G1OH9PT01A4ER4	300	309	TTTCCGTGAGTTGTTAGCCA	CGCTTGTTCATCTGAATGCC	13	20	321	20	59.317	61.726	45	50	122	12	6	ac	AC	best
M_G1OH9PT01A5G1A	100	121	TTGTCTGACAGCGTGAGTCC	AGGAGATGAGCCACAGCAAC	288	20	408	20	60.03	60.418	55	55	323	27	9	tgc	ACG	best
M_G1OH9PT01A5WGR	100	125	TGATTCCCGTAATGAGATTTGA	GCGAGCTAATGACGTTGTTG	166	22	290	20	59.411	59.493	36.364	50	239	24	8	tat	AAT	best
M_G1OH9PT01AEDIV	150	186	GGAGGTTATGGAGGTACGGG	GGACCCAGCAGAGTGCTATC	107	20	292	20	60.569	59.834	60	60	223	18	6	act	ACT	best
M_G1OH9PT01AGZQZ	100	147	CTTTTGGTGAATGCCTCCTC	AGCCTCGTATTGGACAATGG	148	20	294	20	59.67	59.955	50	50	173	10	5	ct	AG	best
M_G1OH9PT01AHJOY	250	256	GGCTGAAATCAGTCACGTCAT	CCAAGGAACGTGGAAGAGAT	27	21	282	20	60.134	59.137	47.619	50	114	12	6	at	AT	best
M_G1OH9PT01AIBYQ	100	131	AGGCCCCTGGTAACCCTC	AAACAGCAACATCCTCTGGG	8	18	138	20	61.252	60.111	66.667	50	34	10	5	gt	AC	best
M_G1OH9PT01AIW2F	150	170	TGCCCTGACTTGTCTGAAGTT	AAATTCATCGTGTTGCCAAA	132	21	301	20	59.899	59.016	47.619	35	194	57	19	tta	AAT	best
M_G1OH9PT01AMCJS	150	159	GACCCAAAACTAGCAGGCAC	TACGTACGTTTGTTTGCCCA	147	20	305	20	59.74	60.029	55	45	183	15	5	gaa	AAG	best
M_G1OH9PT01AMJZB	100	148	TCCACAAAGTTGGAACCTCC	TCCTTTGAAGTTCTTGGGGA	42	20	189	20	59.943	59.641	50	45	81	15	5	gga	AGG	best
M_G1OH9PT01AO567	100	112	CAAGGTTGAAAGAGGTTTAATGG	CGGGTGCTATTTTCACTGGT	156	23	267	20	59.085	59.993	39.13	50	182	10	5	gt	AC	best
M_G1OH9PT01APYEJ	100	105	TTAATGGCAAATGCTGGGAT	CACATGCATTTACGACCAGG	26	20	130	20	60.289	59.988	40	50	79	10	5	tc	AG	best
M_G1OH9PT01AQ96D	250	257	TGGAAAATAATGCCACCAAA	AAGCTGCAGTTCCTCACCTG	36	20	292	20	58.862	60.589	35	55	209	10	5	at	AT	best
M_G1OH9PT01ARBOR	150	199	GGGACCGAAACAATGCACTA	ATGGAAGTCGGTCTGTTGCT	0	20	198	20	60.894	59.727	50	50	44	20	5	tgat	AACT	best
M_G1OH9PT01AX0VU	150	188	TTCAGGAATTTAACATGAGGGA	TGCAGTGACAGGAACGAAAG	29	22	216	20	58.556	60.025	36.364	50	81	60	20	tat	AAT	best
M_G1OH9PT01AYWAD	100	144	CAATTCCCCTCATCTCTGGA	GTCAACATGTCGGACTCCCT	160	20	303	20	60.003	59.969	50	55	245	14	7	ag	AG	best
M_G1OH9PT01B1027	200	232	CCAGTGCTAGGTTGGGTTGT	GTCCCTGTCAGCTCATACCC	87	20	318	20	60.028	59.535	55	60	275	10	5	ga	AG	best
M_G1OH9PT01B1L95	100	118	TCGATTCAACGACCACTCAC	TCTCATCCTTCTTGTTCCCG	216	20	333	20	59.682	60.187	50	50	259	15	5	cga	ACG	best
M_G1OH9PT01B7YC8	100	104	GATGATGGTAACACTATCCTGAGGT	GCTTTAAGAGGGCTGCAAAG	24	25	127	20	59.69	59.248	44	50	61	14	7	ga	AG	best
M_G1OH9PT01B81AG	100	124	ATGTACCACATGGTGCGCT	CCCTAAAAGGGACGAGGGT	59	19	182	19	60.008	60.305	52.632	57.895	151	10	5	gt	AC	best
M_G1OH9PT01B9JY3	100	109	GTGTGGTGCATGTTGGTGTT	GCATCCCACCACTATTCACTG	78	20	186	21	60.343	60.39	50	52.381	126	24	12	at	AT	best
M_G1OH9PT01BCGYT	100	100	TCTAAAAGAAGCTCACTGGGAAA	GGGTTTAGTTTGTCTGCTGACTC	100	23	199	23	59.548	59.336	39.13	47.826	131	14	7	ct	AG	best
M_G1OH9PT01BE7DE	100	132	AAAATGACGAAACAGAAATAAACAGA	TCAGGAACGACTCATTTGGA	151	26	282	20	59.535	59.215	26.923	45	225	18	6	aat	AAT	best
M_G1OH9PT01BF2LR	200	241	ACTTCGTGCCTCAAAGCATC	CCAGGATACTGAAGCGCAAT	69	20	309	20	60.406	60.235	50	50	104	12	6	ca	AC	best
M_G1OH9PT01BGB76	150	159	CACTTTAGAAGTGCCGTGGG	GACTCTGGGGTCAGGTTGAA	72	20	230	20	60.679	60.088	55	55	156	21	7	ctc	AGG	best
M_G1OH9PT01BHCEW	100	124	ACGTTTTGGCGTGAAGAATG	ACCCTCCGCAAAACACATAC	12	20	135	20	61.06	59.859	45	50	101	10	5	gt	AC	best
M_G1OH9PT01BHW5Z	100	133	AAGGTTTGATTCCCATGCAC	ACCTTCCCAGTCTGGTTGTG	31	20	163	20	59.797	60.002	45	55	83	10	5	ct	AG	best
M_G1OH9PT01BIHT3	100	121	TTTTGGGAGAAATGCAGAGG	GAGGCATTTGCTGGATTCAT	31	20	151	20	60.184	60.043	45	45	54	16	8	ag	AG	best
M_G1OH9PT01BJ8W8	100	138	CAAAGGCTGTCGATGCAATA	ACTAAACGTGTCGTGTGCCA	74	20	211	20	59.833	60.222	45	50	153	10	5	gt	AC	best
M_G1OH9PT01BKQ33	100	101	GACTTTATTTTCTGATTTGGAATGTT	CATCCATGAGCAAATACTGAATG	188	26	288	23	58.232	59.488	26.923	39.13	234	30	15	ac	AC	best
M_G1OH9PT01BN8R7	150	182	TATCTCCCCCAACCCTAACC	AGCGATGCGTGAAAGCTAAT	17	20	198	20	60.011	60.01	55	45	42	12	6	ct	AG	best
M_G1OH9PT01BP8YI	100	105	TTGGAGATTATTAAGGCTGTGGT	GCACCCAAAGAAGCAAAATC	88	23	192	20	59.07	59.691	39.13	45	143	10	5	ta	AT	best
M_G1OH9PT01BQ5QP	100	134	AGCAAAGATTCTGCTTTGATGA	CAGTCTTTGTTCTTGCTGCG	9	22	142	20	59.114	59.781	36.364	50	102	15	5	caa	AAC	best
M_G1OH9PT01BQCON	100	101	TCTTTGCAGAAGAATTTCCTGTT	GAATTGTGAGCCATCACCTG	5	23	105	20	59.424	59.09	34.783	50	62	15	5	gat	ACT	best
M_G1OH9PT01BR1NY	100	116	TGTGGCGTACAACCCAGTAG	GACATTCCCGGTTATTTCCC	28	20	143	20	59.634	60.378	55	50	96	15	5	tcg	AGC	best
M_G1OH9PT01BR3LQ	100	148	CCTTACGAGTGACGAGGACC	GTTCACCTTCCTGTCCTTGG	97	20	244	20	59.721	59.549	60	55	169	14	7	ga	AG	best
M_G1OH9PT01BTE5W	100	100	ACTTAAAAGATTAAACAGCCAAGGG	TGGGTAATGAAAATTAATGAATAGTTG	22	25	121	27	60.268	58.816	36	25.926	77	10	5	at	AT	best
M_G1OH9PT01BTZLC	150	198	CAGTGGTTTCAGGCAGGAAT	GCTGCTTTTAGCAGAAGCGT	156	20	353	20	60.111	59.933	50	50	242	15	5	ctt	AAG	best
M_G1OH9PT01BU6XJ	100	100	CAGCTTTAGGAAGTCATGGCA	AGTGTGAACGTATCGGCCTC	64	21	163	20	60.393	60.142	47.619	55	91	18	6	ctg	ACG	best
M_G1OH9PT01BUZSK	100	136	TGAACTTTGAGATCAACCACTGA	TGTGGCCTGTTAACGTAAAGT	100	23	235	21	59.766	57.379	39.13	42.857	130	27	9	gta	AGT	best
M_G1OH9PT01BV781	100	108	AAAGCCGTGCCATTGTTAGT	CTGCCTGCAAGGGAGCATA	45	20	152	19	59.637	62.431	45	57.895	122	12	6	at	AT	best
M_G1OH9PT01BV781	100	104	ATTGCGCTTGCAATTCACTC	TACTACGCCATCCATTTCCC	183	20	286	20	61.316	59.784	45	50	246	14	7	ag	AG	best
M_G1OH9PT01BVPBL	100	107	GACACGCACAAAACATACGC	TTTCTGATAACAAGAAAACCTCCA	187	20	293	24	60.188	59.203	50	33.333	236	16	8	at	AT	best
M_G1OH9PT01BVU5Q	150	154	TGAAAGGAACACGCGTACAG	CCATGTCCCCTCCTACGTTA	37	20	190	20	59.904	59.807	50	55	156	10	5	ga	AG	best
M_G1OH9PT01BVW58	100	123	AACTGCATTCCTTCCTGACTG	GGTGCTTGTCGAGCAATGT	161	21	283	19	59.343	59.853	47.619	52.632	187	14	7	ta	AT	best
M_G1OH9PT01BXJOQ	150	191	ACCAGGCTAAAGAGCGGACT	GAATGCGAGCCAACAGTTCT	25	20	215	20	60.403	60.406	55	50	172	16	8	ag	AG	best
M_G1OH9PT01BXX0Y	100	122	TCCAGCATCAGCAATACCAG	GCCATCACGACCTTCTACAAA	2	20	123	21	59.823	60.125	50	47.619	38	15	5	cag	AGC	best
M_G1OH9PT01C1EBR	100	134	TCTGGGATTGCAAGTCAGTG	GCACCAAGACCTTTCAGCTC	239	20	372	20	59.831	59.997	50	55	303	21	7	aat	AAT	best
M_G1OH9PT01C27RX	100	150	CCGCCGCAGTTTATTAGGTA	CCGAGAGGCTCCTCTTTTCT	64	20	213	20	60.109	60.088	50	55	86	10	5	tc	AG	best
M_G1OH9PT01C5AD4	100	110	CGCAACTGAATCCTCAAACC	GACGACTTCAGCTTGTCATGTT	96	20	205	22	60.636	59.405	50	45.455	165	10	5	ac	AC	best
M_G1OH9PT01C66FO	100	100	AACGAAACTTCTGCTGTTAGTGC	CGACAGAAATGGTCGCTGTA	245	23	344	20	60.002	59.864	43.478	50	274	15	5	ctg	ACG	best
M_G1OH9PT01C6PEU	150	154	ATGATGTCAAGTGCTGCTCG	CCCCTCACAGACCAGAAGAT	165	20	318	20	60.016	59.101	50	55	266	21	7	ctt	AAG	best
M_G1OH9PT01C7V7H	100	113	TATTACGGGCGTTTTCCTTG	GTGAACGTTAACACAACTTCCA	115	20	227	22	59.958	57.721	45	40.909	188	14	7	tg	AC	best
M_G1OH9PT01CAB23	100	103	GAAGAGCAGGAACAGGAAGAAA	CAGCATTCTTAGATTCGGGG	11	22	113	20	59.998	59.662	45.455	50	53	10	5	ag	AG	best
M_G1OH9PT01CAS0B	100	104	AACAGCTCCGTCACTGAACA	GAGCAGCCCAAGATTCTGAC	2	20	105	20	59.467	59.957	50	55	38	10	5	ga	AG	best
M_G1OH9PT01CDDC2	100	104	CCATCCTCTACTGCTGCCTC	CACCTTGGGAGTTTGCCTAA	157	20	260	20	59.973	60.103	60	50	181	21	7	ctg	ACG	best
M_G1OH9PT01CFABT	150	186	ATACATTTCCCAGTCGCTCG	AGAAATCACCTGTTACGCCG	48	20	233	20	60.096	60.132	50	50	127	16	8	ag	AG	best
M_G1OH9PT01CFDXQ	150	152	GCCAGGGTTTTCTAGGGAAG	ATTTGTCCAGGATGTTCCGA	24	20	175	20	60.068	60.317	55	45	49	51	17	taa	AAT	best
M_G1OH9PT01CFWL4	100	100	GAATTACGCTGCATAGAGGGA	AGGTAAAGAAAAGACATGACAAGG	58	21	157	24	59.333	57.976	47.619	37.5	89	22	11	tc	AG	best
M_G1OH9PT01CI97F	100	118	TAACAGGATGTTGGGTCGGT	CATAAGGCGTGTCACGAAGA	84	20	201	20	60.232	59.864	50	50	106	14	7	tc	AG	best
M_G1OH9PT01CIGW9	100	115	TCAGCTCCTTTTATGCTCGTC	GGCGAAGAATCCAACCACTA	56	21	170	20	59.606	60.074	47.619	50	85	63	21	aat	AAT	best
M_G1OH9PT01CIOVU	100	110	TTTCTTCTTTCTTTTCATCTTCAGC	GGATGCCCAGAACTTAAGCA	83	25	192	20	59.591	60.214	32	50	111	15	5	cct	AGG	best
M_G1OH9PT01CLL0S	100	101	CACATGTTGTGGATGTGCCT	TCCAAATGCTTAAAACTCCCTC	202	20	302	22	60.45	59.609	50	40.909	225	10	5	gt	AC	best
M_G1OH9PT01CMMU4	100	121	GGTGGAACTGTCAAATACATCAA	TCCATTTCTCATTCTACCTTTTGAC	185	23	305	25	58.871	59.9	39.13	36	269	12	6	tc	AG	best
M_G1OH9PT01CO4OO	100	113	CAGGAGAACCTGAAACCCAA	AGCGCTTCTGCACAATTCTT	153	20	265	20	60.081	60.162	50	45	204	10	5	tc	AG	best
M_G1OH9PT01CP3W8	150	190	CAAGCAGTCCTCTTTCCTTAACA	TGGTGTACCTGTGCTCTTGC	9	23	198	20	59.935	59.905	43.478	55	87	21	7	act	ACT	best
M_G1OH9PT01CPNP8	150	185	CGGTGTACGAGAACGAATCA	CCTATCACGCAGCATTTCAA	22	20	206	20	59.716	59.833	50	45	90	15	5	tat	AAT	best
M_G1OH9PT01CQ0QJ	150	200	TTGAGGTTGTTGAAGATTTGGTT	CACGAATATGCAAACCATGC	5	23	204	20	59.9	59.96	34.783	45	50	36	12	tta	AAT	best
M_G1OH9PT01CQ4UH	100	111	TATTGTGGTACTTATTGTGGTACTAGG	CTGTAAGTGCCCCACGTGAC	2	27	112	20	57.074	61.572	37.037	60	54	20	10	ag	AG	best
M_G1OH9PT01CQGK7	100	122	ATGAAGCGTCCGAAAGTGTT	GGACGGATATTCCTGGTTCC	119	20	240	20	59.74	60.526	45	55	139	21	7	tct	AAG	best
M_G1OH9PT01CR1Y5	100	123	AAGCTGTCAGGTGTGCCAAT	CATCAAAAGATGGAAATTCACG	9	20	131	22	60.721	59.451	50	36.364	64	16	8	ct	AG	best
M_G1OH9PT01CR3V9	100	124	TGCGATCAAGTGAAGATGCT	TTAAGGTTAGCCGTGGATCG	158	20	281	20	59.552	60.089	45	50	215	15	5	aat	AAT	best
M_G1OH9PT01CRB1T	100	123	CTTGCACTGAAAGCCCTGTT	CGGAACCACCGTCATAAACT	133	20	255	20	60.431	59.853	50	50	199	18	9	at	AT	best
M_G1OH9PT01CRMNL	100	123	GAGGACCTGGCATCTTTGAC	TTACATTGAGTCCCGGCTTC	176	20	298	20	59.661	60.074	55	50	255	15	5	gcg	CCG	best
M_G1OH9PT01CRUH4	100	115	TGTAACAAACACTGGAGGTCCTA	GCCTACACAGATTTTGTTGAGACT	136	23	250	24	58.686	58.896	43.478	41.667	170	27	9	taa	AAT	best
M_G1OH9PT01CS4C2	100	100	AACAGTCCCTCATGAGAAATGAA	TATAATTCTTCAACAGTGACAAAGCA	68	23	167	26	59.99	59.311	39.13	30.769	93	20	5	agtc	AGTC	best
M_G1OH9PT01CVD2K	100	112	AGGCCAGGGGTTCATCTC	ACAGAGAACGCCACAGGTTT	148	18	259	20	60.008	59.769	61.111	50	171	15	5	agg	AGG	best
M_G1OH9PT01CVRCX	100	127	ACAACTGCTTTGCTTGAACC	CGTTTATGCTTTTATGGCTCG	109	20	235	21	58.008	59.761	45	42.857	166	45	15	tta	AAT	best
M_G1OH9PT01D0YN2	100	100	CCTCACACCTGCTCTTCCTC	AGTGAACTGTCCATTCGGGA	206	20	305	20	59.986	60.51	60	50	228	15	5	acc	ACC	best
M_G1OH9PT01D2EUO	100	108	ACTGCCTTTTCACGTGCTTT	AACTTTTCCCGTGCAAAATAA	80	20	187	21	59.92	58.664	45	33.333	157	10	5	at	AT	best
M_G1OH9PT01D360W	300	302	GGGCATGTTAGGTTGCAAGT	GCGGGATCGAGGTTGTAAAT	23	20	324	20	60	61.203	50	50	189	14	7	ag	AG	best
M_G1OH9PT01D4ATW	150	164	CGAAATCATAATGGCAATACTGG	TGGCTGCAATTAAATCCTTG	1	23	164	20	60.556	58.769	39.13	40	106	27	9	aat	AAT	best
M_G1OH9PT01D4SK5	100	101	TTCTCGTTCTCCGCACTCTT	TTCTCGTTCTCCGCACTCTT	7	20	107	20	60.134	60.134	50	50	52	15	5	gat	ACT	best
M_G1OH9PT01D4UDE	100	104	TGCACATATCACCAAGGCAT	AGCAGTGAGACACTGAAATGGA	161	20	264	22	59.955	59.914	45	45.455	208	27	9	gat	ACT	best
M_G1OH9PT01D5A70	100	100	AATCCTCCCTCATCCACCCT	GGGGAAAGTACCTCTTTAATGGA	144	20	243	23	61.989	59.74	55	43.478	179	22	11	tc	AG	best
M_G1OH9PT01D6YR5	100	100	AATCGTGCATTTCCGATTGT	AGAGGAAGACCCACGAGATAGA	87	20	186	22	60.339	59.346	40	50	130	14	7	tc	AG	best
M_G1OH9PT01D9Q8M	150	173	CGTCCCTTGTCATTAGACGC	TCAACATACTAGCCAACAACATCA	39	20	211	24	60.657	59.58	55	37.5	138	21	7	tca	AGT	best
M_G1OH9PT01DAH8H	100	118	GTGGTTATCGCAATGGGTTT	TCACTCTGCACCTGACGAAC	1	20	118	20	59.691	60.03	45	55	54	21	7	cgg	CCG	best
M_G1OH9PT01DAIAX	150	158	TGTTGTCATCGTTCCGTTTG	GCAGCTACTACTGTGTTCAATGTG	95	20	252	24	60.552	59.045	45	45.833	210	18	9	ga	AG	best
M_G1OH9PT01DBESY	150	174	TTAGAGCAAGGTTGGCCTTC	AGGAACGAAGAAAGGCAATG	12	20	185	20	59.452	59.312	50	45	91	30	15	ta	AT	best
M_G1OH9PT01DCUCJ	100	102	TCTGAATGTGCTTTATGCGTG	TGCTACATTAGATTTTGGCCAGT	31	21	132	23	59.887	60.036	42.857	39.13	82	10	5	ta	AT	best
M_G1OH9PT01DDBKH	100	120	CAGTTTACCACATATGAAACAACAT	ACTCCAAAAGGGGCTTCATT	51	25	170	20	57.183	59.94	32	45	81	14	7	at	AT	best
M_G1OH9PT01DEF4S	100	147	GTGATCCTCAATGCCCTGAT	CCTGACGTTCTTCCGTCTGT	201	20	347	20	59.893	60.298	50	55	306	10	5	ag	AG	best
M_G1OH9PT01DGB6U	150	165	GCCCAGCTTCATAGGGAAAT	ACACCTCATCCAGCCAAGAC	10	20	174	20	60.419	60.12	50	55	37	15	5	tac	ACT	best
M_G1OH9PT01DHW91	100	100	TACTGCTGATGCTAGCTGCTAAGT	TCACTTCCAGACTCTTATGATAAATGA	240	24	339	27	59.914	59.61	45.833	33.333	278	10	5	at	AT	best
M_G1OH9PT01DILZC	200	235	TCGTGTGATGGTTTTCCGTA	TGCAAAGTCCCATACCAGTG	155	20	389	20	59.964	59.566	45	50	319	10	5	ac	AC	best
M_G1OH9PT01DJHQR	100	100	CTACCATTACAAAACCGCACC	CCTTAAATCTAATTTGTGAGGTGGA	200	21	299	25	59.393	59.802	47.619	36	260	10	5	at	AT	best
M_G1OH9PT01DM4BO	100	101	GTCAGTACCCAATCATGGGC	TTGATCGGAGAAGCAGTGTG	220	20	320	20	60.203	59.984	55	50	240	18	6	cct	AGG	best
M_G1OH9PT01DMMH9	200	202	GATGAGGTCCCTCACTCGTC	GAAGGGATCCGAGGAGGATA	83	20	284	20	59.644	60.367	60	55	106	10	5	ct	AG	best
M_G1OH9PT01DNAT0	100	136	TTCTGCACATCTGTCATTCAG	GCCAGGCTAAGGAAGTTATGG	222	21	357	21	57.388	60.102	42.857	52.381	276	12	6	ag	AG	best
M_G1OH9PT01DP8LU	200	227	GGGTTCTCGAAGTGACTCCA	GGCTAGTGCAATTGGTGGTT	75	20	301	20	60.238	60	55	50	110	48	16	taa	AAT	best
M_G1OH9PT01DQA11	100	100	GCAACTGCCATTCACCATAC	CAGTGCATTGGAACATCATTG	118	20	217	21	59.005	59.98	50	42.857	157	12	6	at	AT	best
M_G1OH9PT01DR4RV	100	109	CGACAGGTCTGTCCTTAGCA	TTCCGTAATACTTGCGTGCC	16	20	124	20	59.034	61.019	55	50	53	12	6	ac	AC	best
M_G1OH9PT01DT22N	100	123	TACACCAATCCCTTAAGCCG	GAAAGAGGGAGCGATTACCC	66	20	188	20	59.953	60.039	50	55	93	24	12	gt	AC	best
M_G1OH9PT01DTA8I	150	200	TCCTACTGGGCTTCTTTCCA	CATGGGGTATTGGAGAATCTTT	30	20	229	22	59.807	59.201	50	40.909	117	18	6	aat	AAT	best
M_G1OH9PT01DTA8I	150	153	GAGTGCACCTGTAACAAAATGG	GGTGTCCATGTCATCTGTGC	140	22	292	20	59.54	59.97	45.455	55	238	12	6	ct	AG	best
M_G1OH9PT01DTAYZ	150	168	CTCCTGAAGTCCCTCAGCC	AGCTGCAGTGGCTGGTAGAT	3	19	170	20	59.929	60.043	63.158	55	116	18	6	cgt	AGC	best
M_G1OH9PT01DTBZP	150	159	CGCAGGTACTGATGATGGGT	TGTGATTCTAAAGATATGACTTTGGTC	15	20	173	27	60.945	59.083	55	33.333	78	54	18	att	AAT	best
M_G1OH9PT01DUMUQ	100	127	ACAGTCGTCGGCTTCCTG	ACATCCCGAGGGTCTTGTCT	203	18	329	20	59.98	60.912	61.111	55	261	15	5	agg	AGG	best
M_G1OH9PT01DUSOY	100	116	CTCCTTCTTGCTGGCTTCAC	CGCTGTTTCCGTTGGAATAA	250	20	365	20	60.134	60.989	55	45	300	10	5	at	AT	best
M_G1OH9PT01DV0X2	100	120	AAGTGGCCGAATTTCAAAGA	TGAAGCACAATCTTGAAAGAAAA	8	20	127	23	59.685	59.042	40	30.435	72	18	6	tta	AAT	best
M_G1OH9PT01DWQ82	100	126	GCAAACTTGACTGAAAGTGGC	AACATTTTGCACAATTCAATGC	125	21	250	22	59.912	59.881	47.619	31.818	190	10	5	ct	AG	best
M_G1OH9PT01DWSPS	100	117	CGTCTCTTCGTCACATCTGC	AGCGTCCTCTGCCTCATAAA	223	20	339	20	59.577	59.978	55	50	270	14	7	ct	AG	best
M_G1OH9PT01DXDWS	200	204	ATATACCCCATCCGGGAGAG	AAAAACACGCACATGCACTC	19	20	222	20	59.996	59.77	55	45	189	10	5	tg	AC	best
M_G1OH9PT01DY5OV	100	103	CATGGAATGTGCAAGGAATG	CACTCGGAGGACATCCTTTT	7	20	109	20	59.924	59.137	45	50	61	12	6	at	AT	best
M_G1OH9PT01DZ1E8	100	114	CTCGCCAATTGCAGAACAC	CTGTGGGCTTGTTCCATGT	7	19	120	19	60.406	59.535	52.632	52.632	48	18	6	att	AAT	best
M_G1OH9PT01E3U2F	150	198	TCAATCTTAACCGTTGTTCCTG	TTAGGCCTACCCCGAAAGTT	6	22	203	20	59.131	59.96	40.909	50	46	44	11	ataa	AAAT	best
M_G1OH9PT01ECT7F	100	145	TGGCTATTTGGTGTATTTGCC	TTAAGGCCAGCCCTATGAGA	229	21	373	20	59.846	59.801	42.857	50	272	45	15	att	AAT	best
M_G1OH9PT01EDSQO	100	102	TCTATATCTGCCTATCTGTCTGTCTTT	TTATGGGAGTTTGTTCCCCA	2	27	103	20	58.254	60.162	37.037	45	62	10	5	tg	AC	best
M_G1OH9PT01EF3NC	100	149	TTCACATCTCGTTTATCCACTG	AAGGATTTATGACAAATTTCCAGG	1	22	149	24	57.757	59.644	40.909	33.333	98	14	7	ct	AG	best
M_G1OH9PT01EHIGW	250	285	AATCGGGCCTAAATCGAAGT	CCCATACATAACTGTGGATTTGTT	3	20	287	24	59.93	59.101	45	37.5	236	24	8	att	AAT	best
M_G1OH9PT01EIXRX	100	123	CGTGATTCATCAGAAGCGAA	ACTATTTGTTGACGCGGGAC	52	20	174	20	59.948	60	45	50	121	18	6	ttc	AAG	best
M_G1OH9PT01ELM39	100	109	CACCCATTTTAATGACTCATGC	TTTCGCAGAAACATTCCAGA	11	22	119	20	59.343	59.395	40.909	40	34	45	15	tat	AAT	best
M_G1OH9PT01ELRSB	150	155	GCGCCAAAGTTATTGTTGGT	TGTTAAGGTCAGTACATTTGCACC	252	20	406	24	60.003	60.327	45	41.667	305	22	11	ta	AT	best
M_G1OH9PT01ELTHA	150	188	GAACAAATGCCTTTGGCAAG	AAATTGCTGTTTTGTTGGGC	107	20	294	20	60.617	59.982	45	40	137	10	5	tc	AG	best
M_G1OH9PT01EMSQD	100	112	GGGGTCCCTCACTTCTACCT	TCTAAGAACAGTGCAGGGCA	224	20	335	20	59.415	59.591	60	50	249	48	16	tta	AAT	best
M_G1OH9PT01EPG1F	100	104	TGTTTCGATTTCGGCTTTCT	TTGAATAGTCTTGCTTGGGGA	52	20	155	21	59.823	59.693	40	42.857	92	10	5	ca	AC	best
M_G1OH9PT01EQNWW	100	100	AAATCGCTGCTCATACTCGG	TCCTGAGACGGGTCACCTAA	155	20	254	20	60.374	60.646	50	55	181	20	5	tgcc	ACGG	best
M_G1OH9PT01ER17M	100	100	AGCCATGGTATTTGGGAAAC	TATGCTAGCAGCACCATCTG	85	20	184	20	58.765	57.632	45	50	144	10	5	tg	AC	best
M_G1OH9PT01ERSC6	250	261	AGGATGCCGCTTAGGGTATT	CTGCAACGGTTAGAGCATGA	92	20	352	20	59.951	60.011	50	50	235	10	5	at	AT	best
M_G1OH9PT01ESEAZ	100	103	AATTGAACCACCGATCCAAA	GCTGCAATCACACTTCGACA	3	20	105	20	60.17	61.035	40	50	57	21	7	tta	AAT	best
M_G1OH9PT01EU3TM	100	139	TCATTTATGTCCAAATGAGATCTTG	GGCAAAGGAAGAGGTCAAAA	20	25	158	20	59.407	59.288	32	45	93	10	5	at	AT	best
M_G1OH9PT01EX4OH	150	194	TCATAGATTTCGTAGCCAAGAGG	GTCAGTTATGACAGCCCCGT	3	23	196	20	59.765	59.997	43.478	55	111	24	12	ta	AT	best
M_G1OH9PT01EXGDX	100	111	GCAAAACACAATCGCTTTGA	TCAGAGTTTGGCTTCATATTTCTG	64	20	174	24	59.856	59.793	40	37.5	89	16	8	at	AT	best
M_G1OH9PT01EYVFE	100	115	ATTAATTGCGATCCGCTGAC	CGGGAAACGTGGATTCTTAC	22	20	136	20	60.067	59.429	45	50	64	12	6	ac	AC	best
M_G1OH9PT01EZNWX	250	284	TGGTCTCCTTCTGTTTCGCT	CGAGTGTCGTCAGGAGTCAA	4	20	287	20	59.989	60.022	50	55	141	18	6	ctc	AGG	best
M_GQN8GVN02F27IT	200	205	CAACTCTGCACTCAGCTTGC	CAACACAGGTGGGAGCCTAT	14	20	218	20	59.929	59.989	55	55	95	10	5	ga	AG	best
M_GQN8GVN02FA8KQ	100	118	TGTGGACAGCACCAAGAAAG	TGGCTCCTGGACTTCATCTT	18	20	135	20	59.873	59.803	50	50	50	21	7	gat	ACT	best
M_GQN8GVN02FEEW1	250	273	CCTTGACCAGGTAGGCATTC	GGAAAAGAGGATTCAGTGTTGA	97	20	369	22	59.55	58.293	55	40.909	159	10	5	tg	AC	best
M_GQN8GVN02FGHYC	200	210	AAAATGCCACACCTTTCAGG	ATCCTGCGAGGATAAGAGGC	136	20	345	20	59.971	60.702	45	55	275	18	6	gga	AGG	best
M_GQN8GVN02FNWRP	100	148	CCCGTGTCCTCTTCCTGTACT	CACGGGGCGTGATATGTATT	108	21	255	20	60.55	60.606	57.143	50	167	15	5	tcc	AGG	best
M_GQN8GVN02FOUU0	100	107	AGTGGCGAGCCATGATTG	TCTTAACTTCGTTTGGACCCC	32	18	138	21	60.806	60.338	55.556	47.619	78	15	5	gat	ACT	best
M_GQN8GVN02FWVNM	150	192	TTCCATGTACATACCGGCAC	GTTTTGAGGAAGCGAATCCA	92	20	283	20	59.276	60.192	50	45	134	10	5	cg	CG	best
M_GQN8GVN02FX6K9	150	160	GGTAACATACGGAGCGGCTA	ATCACCCGCGATGCTAATAC	109	20	268	20	60.117	59.951	55	50	239	10	5	ta	AT	best
M_GQN8GVN02GR3ZW	150	158	ATCGTTTCGTGTCCTCCATC	TGTCTCCCCACAACTTGACA	22	20	179	20	59.934	60.129	50	50	86	21	7	tcc	AGG	best
M_GQN8GVN02GXE43	100	139	GTCGGTTCGGTTTCGTTAAA	CCCTTCCCTTACCTAACCCTT	121	20	259	21	59.975	59.723	45	52.381	163	21	7	cgt	AGC	best
M_GQN8GVN02H9ZH8	200	201	AGTCTTGTTGCAGCCTCTCC	CCTCGTCACTCCAAAAGAGC	71	20	271	20	59.604	59.989	55	55	201	10	5	ta	AT	best
M_GQN8GVN02HZLEE	100	103	GACCACCTCGTCGTTGACTT	AGCGGGAACCGAGTAGGTC	38	20	140	19	60.159	61.569	55	63.158	88	15	5	gca	AGC	best
M_GQN8GVN02I6AKS	100	107	GAGGAAAGATTTCTGCACAGG	CACGACACTTTTAGGTCGCC	170	21	276	20	58.923	60.689	47.619	55	238	14	7	gt	AC	best
M_GQN8GVN02IBLH3	100	119	GACCACTGGCGATCGAATAG	TGAAAATACATAACTACCAAACAAACA	33	20	151	27	60.624	58.21	55	25.926	102	20	10	tg	AC	best
M_GQN8GVN02IQGMZ	100	111	ATTTTCATGTTCCGAGTGGC	CACGAATTCATTTGCTTTTCT	233	20	343	21	59.939	57.064	45	33.333	277	18	6	att	AAT	best
O_G1OH9PT01A156F	200	237	TCTTCCAAGGCATAACGGAC	TCTCCAGGTATGAAGCCTCG	104	20	340	20	60.074	60.353	50	55	273	24	8	ctg	ACG	best
O_G1OH9PT01A1ZUS	100	100	TCAGGTGAATGGCCTGAAAT	GATCTTTTAAATCCTCCACAGCC	11	20	110	23	60.461	60.316	45	43.478	62	18	6	tcc	AGG	best
O_G1OH9PT01A2BDT	150	190	GTTATTGAATTCGGTGCGCT	GCGAAGGATTGTGGTTGTCT	54	20	243	20	60.103	60.119	45	50	169	18	6	aat	AAT	best
O_G1OH9PT01A2FUT	100	128	GACTGGCGGATGAAAGTTGT	GTTCCAACTGGAAATACGGC	25	20	152	20	60.119	59.434	50	50	116	10	5	gt	AC	best
O_G1OH9PT01A3F6Y	100	103	ATCAGCAGGGAAACAAATGG	GCTAATACCTATTGGTTAGAGACACAA	1	20	103	27	59.933	58.442	45	37.037	54	14	7	ct	AG	best
O_G1OH9PT01A3G4E	100	113	AATACCTCCTGTGCCACTGC	TAGACCCAACCTACCAGCGT	197	20	309	20	60.142	59.615	55	55	222	15	5	tga	ACT	best
O_G1OH9PT01A3GZL	100	118	CCACACGAATCAAGACACAGA	ATTGCATTTGCTGCTCCTCT	177	21	294	20	59.736	59.985	47.619	45	202	12	6	ac	AC	best
O_G1OH9PT01A3SSH	100	100	CTAGGAAGAAATTCCCTTAACGC	AGGCCTAAAGATATGTTACGAAGAGA	145	23	244	26	59.67	60.066	43.478	38.462	185	10	5	at	AT	best
O_G1OH9PT01A4EM5	100	108	CTCTGAGGCACCACAGTCAA	CATGTGACAGGAAAGGCCAC	178	20	285	20	60.022	61.527	55	55	228	12	6	ac	AC	best
O_G1OH9PT01A4OVC	150	193	TGGTGGTGATGTCCATTGTC	TACAGCTTGGATTTCCTGGG	27	20	219	20	60.23	60.066	50	50	72	15	5	tgg	ACC	best
O_G1OH9PT01A4P2M	300	304	TGAACAGGCTAAATGCACCA	CCATCAGCTGTTGCAAGAAA	78	20	381	20	60.257	59.988	45	45	119	10	5	at	AT	best
O_G1OH9PT01A4ZCS	100	105	TCCCTCGGCTTCTTCACTTA	CAGTGGTCGTACATCTGGCA	105	20	209	20	59.948	60.745	50	55	165	10	5	ca	AC	best
O_G1OH9PT01A5A98	150	164	GGTGCAGTCGATGTTGTCAC	CTCCTGCTTCAGCTGTCTCC	15	20	178	20	60.171	60.284	55	60	140	10	5	gc	CG	best
O_G1OH9PT01A5FW7	100	143	GATTGTGACTTTGGGTACAGGA	ACAATCGGCAAAATACCAGC	96	22	238	20	58.958	59.967	45.455	45	152	10	5	at	AT	best
O_G1OH9PT01A6L9Y	100	120	TCACCGGTTCACTCTCACAG	GCGGCACTTGTGACTTGATA	6	20	125	20	59.864	59.871	55	50	68	10	5	ca	AC	best
O_G1OH9PT01A7GJL	100	122	GGAGGCGGAGGAGGTATGTA	CCACACTGCACTTGATGACC	50	20	171	20	61.364	60.162	60	55	72	18	6	gga	AGG	best
O_G1OH9PT01A9SG2	100	101	CATTGAAGACATACAATGCTCACA	CCAATAACCGAGCCTTCAAA	10	24	110	20	60.06	60.067	37.5	45	46	12	6	ta	AT	best
O_G1OH9PT01AD6ZZ	100	114	TTTGCACCATTGTGGATTTG	TGGAAACTAGCAAAACAACTACAA	109	20	222	24	60.357	58.129	40	33.333	137	18	6	atg	ACT	best
O_G1OH9PT01ADQWJ	150	156	AGGCTGGCATTGTAACATGG	TGGTGTAGTCATGTGTTGGACTT	55	20	210	23	60.914	59.434	50	43.478	116	10	5	ta	AT	best
O_G1OH9PT01AEDGL	100	100	ACTGGGAAATTCTCCTGCAA	ATAAGACAAGAATTACCTGCTTAGGAA	204	20	303	27	59.67	59.275	45	33.333	263	12	6	ta	AT	best
O_G1OH9PT01AEYLL	100	106	TCCCTAGATTTTATTCACCAGCTC	CATCAGACAAGGGTCTTTGG	29	24	134	20	59.994	58.13	41.667	50	58	12	6	ga	AG	best
O_G1OH9PT01AF8AG	150	167	ATTTTATTTTCGCGTGGTCG	TCAGAAGGGCAGCTAAGCAT	62	20	228	20	59.964	60.118	40	50	172	28	7	ttat	AAAT	best
O_G1OH9PT01AFGDW	100	128	TTTGACGCAAAACAAAGAAGAA	TGATCTCGACTCCTGTGACG	115	22	242	20	59.904	59.98	31.818	55	159	24	12	ac	AC	best
O_G1OH9PT01AIGOD	200	232	TGTTCAAGTTTAAAGTCAGGGTCA	TCAGGCCATCCCTATGAGAG	81	24	312	20	60.069	60.173	37.5	55	121	20	5	acag	ACAG	best
O_G1OH9PT01AIWRA	100	105	CAGGCAAAGTCACAGCAAAA	CCAGCTGCTGCAAATCAAT	148	20	252	19	60.027	59.964	45	47.368	196	18	6	aag	AAG	best
O_G1OH9PT01AIYQQ	200	218	AAAAGCTGTACAGAAGCATGTCC	TGGTTGTATAGTGTTCAAGGTAACAA	97	23	314	26	59.839	59.006	43.478	34.615	210	16	8	ca	AC	best
O_G1OH9PT01AIZSZ	100	114	AATTTCATCATATGAGCAAGCA	TGCTCATGCCACAGGTGTAT	113	22	226	20	57.425	60.144	31.818	50	138	10	5	tg	AC	best
O_G1OH9PT01AJRQ6	150	162	TTAAGTCAGCGGTTTCCTCG	ATGCTGCTCATTCCTTGGAT	20	20	181	20	60.378	59.658	50	45	108	18	6	cag	AGC	best
O_G1OH9PT01AL6XR	100	119	CACTCACTCTGTAGGTGACCGT	CGTCCGCAGGTAGATGATTT	33	22	151	20	59.297	60.096	54.545	50	57	10	5	tg	AC	best
O_G1OH9PT01ANXMJ	100	105	TGCCTTCTAGTGAATAATGCAGC	AGGCTCAGGGTGTATGTCAGA	33	23	137	21	60.752	59.736	43.478	52.381	71	12	6	at	AT	best
O_G1OH9PT01AO5YN	100	102	TTTTCTCTTTCTGACCTAGGCTT	AACAAAAGTACGGAAAACCCAA	171	23	272	22	57.939	59.788	39.13	36.364	213	20	10	tc	AG	best
O_G1OH9PT01AO8HE	200	220	AGGGTGGATCCTTCATTCGT	TCCAGGTAGGAAAGAGGTGG	31	20	250	20	60.714	59.133	50	55	186	12	6	ta	AT	best
O_G1OH9PT01AOSE8	150	151	TAATACGCAATACCGCACCA	TCTATGTCGTTCATCGGGCT	189	20	339	20	59.98	60.624	45	50	293	15	5	gac	ACG	best
O_G1OH9PT01APBM8	300	339	GGCAGTAGGGGCATTTGTAA	CTGTATGTTCACTGTATGTGCCTT	15	20	353	24	59.96	58.275	50	41.667	316	12	6	at	AT	best
O_G1OH9PT01APEBN	150	160	GAGCACCCTCCTGCTCTTTA	TCTGCAGAAAATGGGTTTGA	5	20	164	20	59.574	59.247	55	40	116	14	7	ca	AC	best
O_G1OH9PT01AQGPM	100	100	TGCTGAGCAAAATTCTTGTACC	TTCCATAGCTACATGAAAAGCA	274	22	373	22	59.406	57.628	40.909	36.364	303	10	5	tg	AC	best
O_G1OH9PT01AQV8L	100	124	AATAACAACCCCACCTTTCAA	AGCCACCTAAAGTTACCAGCA	141	21	264	21	58.34	58.917	38.095	47.619	162	12	6	ac	AC	best
O_G1OH9PT01ARPW2	200	210	TAAAACTCTACGCCGCGACT	AAAGTATCGGGTGCCGTACA	11	20	220	20	60.039	60.386	50	50	157	12	6	ac	AC	best
O_G1OH9PT01ASL2T	250	280	CACCCTTTCTTGAGCTGACC	ACTGATGCTCCCGAGTGAGT	48	20	327	20	59.844	59.866	55	55	283	10	5	ga	AG	best
O_G1OH9PT01ATJ35	100	105	CCATTCAACAAACACCACAAA	ACTGTACGCTGCTAGGCGTT	238	21	342	20	59.327	60.103	38.095	55	298	14	7	gt	AC	best
O_G1OH9PT01ATQSQ	100	120	TCATGAACAACGAAGCTCAAA	TACCTCAAGAAACCCACCCA	1	21	120	20	59.454	60.345	38.095	50	57	10	5	tc	AG	best
O_G1OH9PT01AVJKO	100	115	ACTGATGACGGTGAAGAGGA	GAGGTCGTACTGGGATTTGC	92	20	206	20	58.216	59.556	50	55	117	27	9	gaa	AAG	best
O_G1OH9PT01AYFOI	150	170	GAGAGCAGTAGCAACGGGAG	ACGGGAGGTATGTTCACCAG	140	20	309	20	60.156	59.844	60	55	182	15	5	tgg	ACC	best
O_G1OH9PT01AYJKK	150	160	ACGACAATTGTTTTATATGTAATGTGT	TTTTACTCTTAAAAGCCACTGCAT	95	27	254	24	57.264	58.639	25.926	33.333	130	10	5	ta	AT	best
O_G1OH9PT01B15IO	100	102	TCCAACCGCTGTCTCTATCA	TGTGTCTGAAGCAGACTCGTG	170	20	271	21	59.394	60.235	50	52.381	205	28	14	ca	AC	best
O_G1OH9PT01B1WXB	100	101	GCTCAGCTGAAGGAGATATTGA	CGGAGACTTTCCGTTACTTTG	26	22	126	21	58.697	58.89	45.455	47.619	71	18	6	gat	ACT	best
O_G1OH9PT01B2V2C	150	192	AATTGACCTCCTGCCTCAAA	GTTCGAATCGGGTCACTTGT	130	20	321	20	59.67	59.973	45	50	164	10	5	ac	AC	best
O_G1OH9PT01B2VX4	100	129	TGATCTTCAGCAAAGACCCA	CAACCTCTAGGACTGTTCGCA	129	20	257	21	59.369	60.438	45	52.381	204	15	5	gat	ACT	best
O_G1OH9PT01B336P	150	154	CGTGCTGAATGGAGGAATCT	TCCAGGACAAAATCAAGAGGA	95	20	248	21	60.218	59.656	50	42.857	188	10	5	ct	AG	best
O_G1OH9PT01B3KF1	100	100	CTGGTGTCTATTATTTTAAAGCTTCG	CTGAAGTTATTTCCTCTTTAACTCCC	197	26	296	26	58.959	59.222	34.615	38.462	224	24	12	tc	AG	best
O_G1OH9PT01B4J7I	100	121	TTGTAAAGGCTAAATAAATTTGGAA	TTGAGCGTCATACTGCTTGC	5	25	125	20	57.656	60.165	24	50	31	10	5	ag	AG	best
O_G1OH9PT01B53FQ	150	174	TAAGTGAAAATGGGGAAGCG	AGTCTGCTCCATGGCTTCAT	3	20	176	20	60.067	59.834	45	50	103	18	6	atg	ACT	best
O_G1OH9PT01B5BQR	200	207	GAGGTTTTGCTTTCTGGCTG	CTGCAGCTGGGAAAAGTTCT	62	20	268	20	59.993	59.615	50	50	212	21	7	atc	AGT	best
O_G1OH9PT01B6CAL	100	124	CAGCTCGAAGAATTGGCTCT	TGATCTACTTCTCTATCACGCTCAA	198	20	321	25	59.717	59.594	50	40	285	10	5	ag	AG	best
O_G1OH9PT01B6HU3	300	301	ACCTCGTGACAGCCAAGACT	AGATTACTGGCGACACCACC	19	20	319	20	59.907	59.997	55	55	225	10	5	ca	AC	best
O_G1OH9PT01B7W9Q	100	142	GCCTGGGATGAGTACTTGGA	AGGAACGTTTCTTTTGTCTGC	132	20	273	21	60.073	58.499	55	42.857	185	10	5	ca	AC	best
O_G1OH9PT01B8KRU	100	122	CAAAGATGTCTATTGGGTTTGACA	TAAGCTGGCCTCGTTTCAGT	215	24	336	20	60.269	60.015	37.5	50	260	14	7	tc	AG	best
O_G1OH9PT01BA64K	100	101	TCCGTCTTGATTTCCATCTTG	ATAGGTTTAGCGGGCAGTGA	62	21	162	20	60.059	59.73	42.857	50	116	10	5	ag	AG	best
O_G1OH9PT01BAMUF	100	111	TTTTCAGATCACCTACGGGC	GGTGAGATGGTGAGTGGGTC	79	20	189	20	60.074	60.383	50	60	151	15	5	aac	AAC	best
O_G1OH9PT01BB227	100	100	GCAGGCAGCAGAACTTCAAC	GTAATCGCGTGTAACCCGTC	34	20	133	20	61.128	60.395	55	55	88	10	5	at	AT	best
O_G1OH9PT01BBSYK	100	101	GAGAAACTCTTCCCTCCGCT	GGACAGTCTAGTGCCGCTGT	39	20	139	20	59.957	60.476	55	60	105	14	7	ga	AG	best
O_G1OH9PT01BCPDI	150	163	GCGTCGAGGGGAATATGTTA	TGGCTTGGAAAGTAAGTAAAGACA	0	20	162	24	59.923	59.387	50	37.5	95	16	8	ta	AT	best
O_G1OH9PT01BCYV3	150	183	ATCAACAACCACCGTCCATT	TTAGAGTTGGCAGGAAGCGT	180	20	362	20	60.096	60.015	45	50	222	16	8	at	AT	best
O_G1OH9PT01BDRDQ	150	187	AGTGTCTCCAAGCGGTCATC	TTGTGTATTGTTTTCTTACTTATCCAA	3	20	189	27	60.269	57.583	55	25.926	149	10	5	at	AT	best
O_G1OH9PT01BDWHK	100	101	TGGCATTTTACGCAACATTT	TCCACTGGGAAATTCCACTC	34	20	134	20	59.077	59.903	35	50	80	10	5	at	AT	best
O_G1OH9PT01BF0PC	100	135	CATTCCTCCTGCCACAACTC	CTAATCCGAGCTCAGGCCAT	16	20	150	20	60.656	61.628	55	55	84	15	5	tcg	AGC	best
O_G1OH9PT01BF3PV	150	153	TTGGTTGGTGTTTTGTTGGA	TGGATCAGTCCACTGCAACT	36	20	188	20	59.834	59.261	40	50	95	10	5	gt	AC	best
O_G1OH9PT01BFWMB	200	225	AGGTTCCAGTAGGCAGGGTT	TCCTGTTGTTCAGCTATACCTCTG	141	20	365	24	59.994	59.84	55	45.833	291	10	5	gt	AC	best
O_G1OH9PT01BGQTK	150	164	TGATGGTGAAAGTCAATCTAGGAA	GTGGAGGCCCAGACATGTTA	10	24	173	20	60.001	60.924	37.5	55	65	51	17	tat	AAT	best
O_G1OH9PT01BI61T	300	307	TCTGTGGTGAGATCTGGCTG	GCCTGGTTTAAAGCATGTAAGG	22	20	328	22	59.98	60.023	55	45.455	282	12	6	ca	AC	best
O_G1OH9PT01BJ7OP	150	195	GCATTTTATGCGAAATAAAGCA	TGTCAAGGGGAAGTTGTTGA	45	22	239	20	59.291	59.109	31.818	45	69	60	20	tta	AAT	best
O_G1OH9PT01BJT6W	100	103	CCAAGTTGAGATTCTACGGCA	TGCATCCACCAATATCAACTG	186	21	288	21	60.256	59.41	47.619	42.857	247	10	5	ca	AC	best
O_G1OH9PT01BL49I	250	280	TTCTGATGTTGGTTGGGACA	CCACCAACTATGCCCCTCTA	82	20	361	20	59.935	59.948	45	55	323	16	8	tc	AG	best
O_G1OH9PT01BOAKX	100	114	AACGAGCTACGAGCTTTTGC	GAAATCCCAAACAACATGGC	112	20	225	20	59.797	60.177	50	45	149	24	12	ca	AC	best
O_G1OH9PT01BOBKR	100	144	TTTGAATGGCGTGAATTTGA	GCCTGTGTATGGTCACACGA	258	20	401	20	60.051	60.604	35	55	350	16	8	ga	AG	best
O_G1OH9PT01BON63	150	191	AAGCAGTTTGGTATGCAGGG	TGGTGCTGATTCGTCTCTTG	15	20	205	20	60.132	59.984	50	50	168	10	5	ga	AG	best
O_G1OH9PT01BOZ7E	100	105	TGTCCACTGCACAGACTGTTT	TGCTCACATGCATCCCTTTA	175	21	279	20	59.373	60.22	47.619	45	232	10	5	ta	AT	best
O_G1OH9PT01BPVJC	150	165	TTTGGTTTGTTCCTAACGGC	CCATCTTCCAGGGAAATCAA	5	20	169	20	59.975	59.864	45	45	68	10	5	gt	AC	best
O_G1OH9PT01BQMA0	150	179	GCCTCTTGAGAAACACCTGC	GGTGTTCGCAGTGTGATGAG	162	20	340	20	59.997	60.319	55	55	299	10	5	ct	AG	best
O_G1OH9PT01BQSGW	100	109	TTTCAATGACTGGTGATTTAGATATTC	TTTGAATCTTCCACTTGGGG	96	27	204	20	58.959	59.903	29.63	45	167	10	5	ta	AT	best
O_G1OH9PT01BQUTY	150	152	CGACCTGTATCCTATGATTATTCC	CGTACCCGTCACATCAACAG	166	24	317	20	58.025	60.025	41.667	55	208	21	7	tgg	ACC	best
O_G1OH9PT01BT9IA	100	142	CAAAGCTAGCATTACTATTTAGTTTGA	CCATGTTTTCCCCAGACACT	2	27	143	20	57.001	59.82	29.63	50	58	10	5	at	AT	best
O_G1OH9PT01BTT0Y	100	127	GGAGACTTCTGCACACTCCTAAA	TCCATCTAGCTAACGATATCCGA	295	23	421	23	59.936	60.089	47.826	43.478	356	10	5	tc	AG	best
O_G1OH9PT01BWSF1	100	135	TGTCACCAAGTCGAAGACCA	CTTTCTGCCCGAGATTTTCA	15	20	149	20	60.285	60.323	50	45	115	10	5	ct	AG	best
O_G1OH9PT01BXC7A	100	101	TGGGTTCGAGTTCTCAGAGG	AGGTTACTTGAGGGCCAAGG	203	20	303	20	60.377	60.488	55	55	238	10	5	ct	AG	best
O_G1OH9PT01BXKB2	100	105	TTGGGGAAATTTAACAATCCA	CAATTTAAAGGTCCCTTGAGC	79	21	183	21	59.153	57.875	33.333	42.857	105	12	6	ct	AG	best
O_G1OH9PT01BXMAP	250	255	TTGTTCACCGCAAGTGTTTC	AGGTAGCACTGCATACGCCT	6	20	260	20	59.74	59.927	45	55	52	10	5	tg	AC	best
O_G1OH9PT01BZ4C9	150	159	GCTCCAATGACTTGGGATGT	GAACTCCTTGGTCACGTGAAAT	130	20	288	22	59.934	60.403	50	45.455	190	54	18	ctt	AAG	best
O_G1OH9PT01BZLOR	100	109	GCCCCAAACACCCATATTAAC	AACCATTACAGGCTGTGAAAA	0	21	108	21	60.306	57.291	47.619	38.095	68	16	8	ta	AT	best
O_G1OH9PT01BZMZN	150	190	ACACTCAGACGAAGCCGAAT	TGCTTGATTCATGTTGCGAT	66	20	255	20	59.874	60.228	50	40	193	15	5	taa	AAT	best
O_G1OH9PT01C0CDE	100	121	GAGCTCTCCGGCTTTGTATG	TTCAACTGTCAAAAATATTCTAATCAC	221	20	341	27	59.978	57.193	55	25.926	275	14	7	tc	AG	best
O_G1OH9PT01C0FF1	150	165	CAACAATGGTACTCAATTTCTACCT	TTCCAACCACATCTTGGTCA	14	25	178	20	57.821	59.935	36	45	65	10	5	ta	AT	best
O_G1OH9PT01C0Q0J	100	113	CTATTCCATTCACCCCTTCG	TGTTGTCAAAGAACGCTTGG	45	20	157	20	59.382	59.881	50	45	109	20	10	ag	AG	best
O_G1OH9PT01C0VCY	150	159	CATCTGTCCTGGGTGGAGTT	AGGGTTAACTGATGCCATGC	47	20	205	20	59.962	59.962	55	50	77	10	5	tc	AG	best
O_G1OH9PT01C1193	150	160	CGTGGGCTTTCAAGACCTAA	TTTGGTCAAACAAGTGACACA	42	20	201	21	60.241	57.621	50	38.095	162	10	5	tc	AG	best
O_G1OH9PT01C17O5	100	147	ACTTTCCACCTGGCTCTTGA	GCTTTTATCAGACGGGAAGG	15	20	161	20	59.844	58.787	50	50	48	18	9	tc	AG	best
O_G1OH9PT01C1M6K	100	136	CGTCTGTTCACACCAGCAGT	GTTGGAGGTGGTGGAGGAT	73	20	208	19	59.94	59.758	55	57.895	99	18	6	cag	AGC	best
O_G1OH9PT01C3OAV	100	120	TGAAAGAGCTTCTGGCTGACT	CCTCTGTGGATATGTGCGTG	273	21	392	20	59.367	60.136	47.619	55	362	10	5	ca	AC	best
O_G1OH9PT01C5EZ6	100	138	GGGCCAGGAAGAAGGAATTA	GGAGGGATAAGTGTAAACTGCC	147	20	284	22	60.391	59.027	50	50	236	24	12	ag	AG	best
O_G1OH9PT01C5YDF	100	126	TGATGATCTTCCCTTGGAGG	GGAAACACCACTTCCGGTTA	31	20	156	20	60.003	59.83	50	50	124	12	6	ca	AC	best
O_G1OH9PT01C921Q	100	121	GGGTTTATGAGGAACCCAGT	TCTCTTCCATACCATCGCAA	136	20	256	20	57.826	59.226	50	45	201	15	5	tga	ACT	best
O_G1OH9PT01CC5J2	150	159	GCAGCACCACGAGAATAACA	CCGTTCCATAACAGGAGGTG	7	20	165	20	59.871	60.366	50	55	104	15	5	aat	AAT	best
O_G1OH9PT01CCN6V	150	161	TGATGAAATGTGCACCAAGC	ATTTGGCGATGAGAATGGAA	101	20	261	20	60.675	60.414	45	40	121	12	6	ca	AC	best
O_G1OH9PT01CCSMX	100	141	GGAACCTCCCACTGTTACGA	GTCTTCCTGACTCAGCCGTC	145	20	285	20	59.966	59.993	55	60	214	27	9	agg	AGG	best
O_G1OH9PT01CF45F	100	143	TGGAGGAAAGAGAAATTCCG	AACGCTCCATGACTTGTTCC	82	20	224	20	59.24	60.119	45	50	123	14	7	ca	AC	best
O_G1OH9PT01CFWBZ	100	126	TATGGAGTCGGGGATTTCAG	GGTTCATCAGTTACGTGGCG	14	20	139	20	59.887	61.494	50	55	97	22	11	tg	AC	best
O_G1OH9PT01CG9HD	100	106	AATGAACGAGTTCAAGGCAAA	TCAGTACAGGTTCTGATGGCA	227	21	332	21	59.738	59.303	38.095	47.619	288	16	8	gt	AC	best
O_G1OH9PT01CGHNB	100	127	CCATTTCAAGACGCATGCTA	GAACTGAGCGCCCACTACAT	57	20	183	20	59.833	60.285	45	55	92	27	9	aat	AAT	best
O_G1OH9PT01CH222	100	100	TCTTTGAGCTGGAAGACGATG	TTCTATTCAAGTGGTAGTAGTGGTGG	4	21	103	26	60.523	59.891	47.619	42.308	49	15	5	gag	AGG	best
O_G1OH9PT01CH9B2	100	102	GGAAATAATGGCACCTTCTTCA	TCCTGAACAGAAGTTTCGTGG	243	22	344	21	60.312	60.275	40.909	47.619	297	18	9	ct	AG	best
O_G1OH9PT01CIQWY	100	137	GATGGGAAATGGAACTGGAA	TGGGGTTATTCTGCTTGTCTG	78	20	214	21	59.727	60.118	45	47.619	146	10	5	tc	AG	best
O_G1OH9PT01CJK8L	150	180	GGTAATTTGAAAATTCAACACCAA	AAGTCCGAAACCCTCCAAGT	4	24	183	20	59.212	59.972	29.167	50	37	10	5	at	AT	best
O_G1OH9PT01CK4JV	250	266	CATCTGTTTCATCAAGGGCA	GCATGAAGCTGAAGACTCCC	20	20	285	20	59.648	59.957	45	55	132	24	8	cat	AGT	best
O_G1OH9PT01CLI96	250	275	TGCATGTGTAAGTGTGAGGGA	GGACAATAGCATCCCCAGAA	4	21	278	20	60.167	59.894	47.619	50	166	10	5	tg	AC	best
O_G1OH9PT01CLNT4	150	165	AAACGTAAGTGGAGTTCATTATTTG	TCAAGAGGGCCTTTGTTATGA	28	25	192	21	57.887	59.693	32	42.857	91	18	6	tta	AAT	best
O_G1OH9PT01CLSQS	100	135	GCCCAACTCAGACTAAACGC	TGATCAAGCTTCGCGAGTAA	10	20	144	20	59.882	59.712	55	45	111	12	6	ac	AC	best
O_G1OH9PT01CM006	150	171	TGCTGAGGTGCTAGTGTTGG	ATAGCCAGCATGAACTTGGC	99	20	269	20	60.049	60.243	55	50	221	27	9	ctg	ACG	best
O_G1OH9PT01CMHIN	100	106	GAAAAGGAAGAGGGTGGAGG	TAGAGCTAAGGGGTTGGGGT	27	20	132	20	60.045	59.955	55	55	59	21	7	gcg	CCG	best
O_G1OH9PT01CMVIQ	150	153	GTGCCTGCTTGACTTTCCTC	AGGCAAATAGTGAATGTGCG	46	20	198	20	59.997	58.799	55	45	155	10	5	ac	AC	best
O_G1OH9PT01CN5UG	100	103	AATTTTCTTCATCCTCTCCCA	TGGACCTCTGGCTAGAAAGAAA	67	21	169	22	57.717	60.365	38.095	45.455	97	10	5	gt	AC	best
O_G1OH9PT01CNIQQ	100	100	GTGGTTAGTCCTCACCAACTCC	TGCTGTGTTTTCTCACTAAAGTATATG	229	22	328	27	59.901	58.199	54.545	33.333	285	12	6	tc	AG	best
O_G1OH9PT01CNTDT	100	100	GCTAAGCTTTGGAAACAAAACC	GCTGTGTTGATTTCATACCAGTCT	192	22	291	24	59.332	59.591	40.909	41.667	217	12	6	ca	AC	best
O_G1OH9PT01COTV4	100	133	CCATCACAAAAACCAGCCTT	TCCCTTCTCTACAACCCTTTGA	70	20	202	22	59.971	60.102	45	45.455	141	14	7	ta	AT	best
O_G1OH9PT01CPCNY	100	114	ACCTGTCTTCCCTTCTGGGT	CTCATGCAAGTCCCTTTGCT	81	20	194	20	59.968	60.397	55	50	159	16	8	ga	AG	best
O_G1OH9PT01CQIVM	100	108	GAAAGCAGTCTTTGCAGGCT	AAACAACACGCCTCCAGTTC	209	20	316	20	59.763	60.156	50	50	236	18	6	ttc	AAG	best
O_G1OH9PT01CQLZQ	100	104	TTTGAAAGTTGTTGGTTCATCA	CAAGAGTCCATAGGTCTTTGACG	60	22	163	23	58.174	60.171	31.818	47.826	106	10	5	ag	AG	best
O_G1OH9PT01CRHGI	200	217	ACGAGGTAGCTTCCAGTCCA	TTGAATTCAGGTTAAGATCAGGC	168	20	384	23	59.867	59.622	55	39.13	334	10	5	at	AT	best
O_G1OH9PT01CRNP8	100	100	TGACTCTTATCGCCACTATTTTGA	CTCCTGTTTTGGGAGAGCAA	21	24	120	20	60.147	60.366	37.5	50	73	14	7	ga	AG	best
O_G1OH9PT01CT2F9	100	123	TGGAAAAAGAAAAAGGTGCATT	ACCATCAAGCAGATTTGGAT	174	22	296	20	59.984	57.043	31.818	40	202	10	5	ac	AC	best
O_G1OH9PT01CTCG5	100	105	GCTTTTGCATACGCTTTCATT	CTCGGACGACAAGGAATAGG	7	21	111	20	59.402	59.688	38.095	55	55	20	10	tc	AG	best
O_G1OH9PT01CTLN2	150	182	CAATGTCACTTTCTGCACTGG	AATTCCCGCTCCATTTTGAT	118	21	299	20	59.35	60.642	47.619	40	231	10	5	ag	AG	best
O_G1OH9PT01CUM11	100	139	ACACGTGACAGCTACATCCG	GATGCAGCCGTGAGTATGTG	157	20	295	20	59.776	60.296	55	55	209	10	5	tc	AG	best
O_G1OH9PT01CYYZO	100	106	TATCGGTCTCTTTCCCATGC	AAGTCTTAGCACAGCAATAAATAACAA	14	20	119	27	60.036	59.008	50	29.63	60	18	6	cta	ACT	best
O_G1OH9PT01CZ05F	100	115	CCAATGCTGTGGAAGGAGAT	GGAAGGAGAGGAAGGTGAGG	113	20	227	20	60.073	60.186	50	60	148	15	5	atc	AGT	best
O_G1OH9PT01CZLAJ	100	104	CCCTATGTACTTATTTCATCTCAATTT	TGTACTTGAAACATTACTCCACTGC	44	27	147	25	57.493	59.652	29.63	40	106	10	5	ca	AC	best
O_G1OH9PT01CZW08	150	195	GGCTCACCAACAGAAAGTGG	CTTTCAAGAAATTCCTAGGGC	114	20	308	21	60.69	57.147	55	42.857	269	10	5	ag	AG	best
O_G1OH9PT01D15KV	100	113	TCATTGCTTTGAATCACTGTCA	AAATAATCAAGTCTCATCATACGGT	142	22	254	25	59.322	57.328	36.364	32	192	24	8	tca	AGT	best
O_G1OH9PT01D1G5Q	100	144	TCGTTGGAGGCTGCTAAAGT	CAGCATAGCAGCTTTGTCAAG	241	20	384	21	60.015	58.884	50	47.619	344	10	5	ag	AG	best
O_G1OH9PT01D2GG0	100	129	AACATTGCGTAACACTGGCA	TCGATTTAAATGAGAAACAATATGA	9	20	137	25	60.18	57.072	45	24	98	15	5	tga	ACT	best
O_G1OH9PT01D2PIG	100	114	AACCCTGGTGTTGTACCCTG	GATGGATTGAAGCCTACAAATG	12	20	125	22	59.739	58.582	55	40.909	86	15	5	gct	ACG	best
O_G1OH9PT01D2VK2	100	106	GCCTCAGTGCCCATACCTTA	TCATGAGGCACAAAATTTATTCA	71	20	176	23	60.096	59.485	55	30.435	94	32	8	cata	ACAT	best
O_G1OH9PT01D3PM4	200	214	GGCAGCAGAACCACAAGG	AATGTCCGGAGTAGTGTCCG	12	18	225	20	60.402	59.989	61.111	55	68	10	5	ac	AC	best
O_G1OH9PT01D4006	100	139	CTGCCAAGTGACTGTCATCC	TTTCACAAGAAGAAACAGAAGCA	217	20	355	23	59.261	59.187	55	34.783	273	10	5	tc	AG	best
O_G1OH9PT01D400V	100	103	ATAGCACTACGGCCGTCAAC	AACAACACAAGCATTGTCAGTAA	45	20	147	23	60.162	57.435	55	34.783	82	15	5	aat	AAT	best
O_G1OH9PT01D4FZJ	150	172	CCACCACACTGCTGTCAAAC	CTCGGCTGGGAAAAATAATG	8	20	179	20	60.203	59.542	55	45	145	12	6	gc	CG	best
O_G1OH9PT01D4LN3	200	201	CTCACAAGAGTCCTCTGGGAAT	TTGAAAGGTCTCGCTGAGGT	6	22	206	20	59.739	59.989	50	50	43	18	6	gga	AGG	best
O_G1OH9PT01D5HQF	100	114	TCGCTTATTTCGTAGAGCAACA	GCTTAGACTTGGATGTAAACACCTC	135	22	248	25	60.041	59.635	40.909	44	205	16	8	ag	AG	best
O_G1OH9PT01D5JW5	250	270	GACATGCAGGCCAACTGTTA	TCGTCCTTGTCTTGCACTTG	10	20	279	20	59.722	60.025	50	50	101	15	5	agg	AGG	best
O_G1OH9PT01D65YW	100	106	TGCAAAGGTCAAATTTTCTGC	AATTACCCGGTCTGTAACGC	222	21	327	20	60.237	58.976	38.095	50	275	10	5	ta	AT	best
O_G1OH9PT01D7DI2	100	145	AACTGCAAGGTTTTCAGCGT	AACTTGGGAAAATTCCAGGG	36	20	180	20	59.92	60.159	45	45	148	10	5	ga	AG	best
O_G1OH9PT01D8OAM	100	115	GGCTTTTACACCATGACTCATTC	TTAGCCGAAACTTCCATTCG	39	23	153	20	59.891	60.202	43.478	45	91	22	11	ag	AG	best
O_G1OH9PT01D8W3L	100	103	TTGTTAGTTTTAAGGCTGAGGG	CTCCACGACTACAGATCAAAGTT	288	22	390	23	57.658	57.56	40.909	43.478	326	24	12	ga	AG	best
O_G1OH9PT01D9TXQ	200	227	ATGAAGGCTCACCCTCCTTT	TCAGCAGTTACCTTGAGGGC	0	20	226	20	60.074	60.397	50	55	196	10	5	tc	AG	best
O_G1OH9PT01DBXCY	150	167	TGCTTGGTTGAATTAATCCTTAGA	GATGGTGCTGGCCATTTATT	5	24	171	20	59.212	59.791	33.333	45	49	15	5	tta	AAT	best
O_G1OH9PT01DCHYA	100	109	CAGGTGGGCCATCTCTAAAA	TTGTTGCAGCTTCATCATATCAC	165	20	273	23	60.066	60.152	50	39.13	212	12	6	ca	AC	best
O_G1OH9PT01DDCCD	100	120	TAGGAAAAGCCGAGTCCAGA	TCTCCAATTTCCCTTTCGAC	188	20	307	20	59.948	59.101	50	45	231	12	6	at	AT	best
O_G1OH9PT01DDOZK	100	132	TAAACCAGAGACAGCCAGCA	ATGCACGACCCTTAGCATTC	76	20	207	20	59.591	60.103	50	50	115	14	7	ac	AC	best
O_G1OH9PT01DDT71	100	104	CGGGCGTTCTATGTAAGGTAA	CAAGCTTGTGTTCTCAAAGCC	225	21	328	21	59.153	60.045	47.619	47.619	256	10	5	ca	AC	best
O_G1OH9PT01DE6GJ	100	101	AAAGTATTCCTGTGCCATATCCTC	AAAATGTACCTGTTTCTTGGTATTTC	304	24	404	26	59.777	58.178	41.667	30.769	337	36	9	taaa	AAAT	best
O_G1OH9PT01DEZNW	150	169	ACTCCTACACCGTCGTCCCT	GTCGACTTGAAGGGCCACTA	101	20	269	20	60.962	60.255	60	55	216	15	5	tcg	AGC	best
O_G1OH9PT01DFV7H	150	196	AGTGGCTTCCCAGAAACTGA	TCCAATTACCAATCATCAGGC	92	20	287	21	59.844	59.776	50	42.857	222	10	5	ac	AC	best
O_G1OH9PT01DHPV6	200	203	ACTGTAGTTCAACGGCCACC	CAGCTTTGGTCTACAGTTGGAA	111	20	313	22	60.035	59.42	55	45.455	270	15	5	cac	ACC	best
O_G1OH9PT01DIN5U	100	129	TGCCCCTCTATCCTTATTTGTG	TGAAGGGCCACTAAAATTCA	41	22	169	20	60.324	58.214	45.455	40	92	22	11	tg	AC	best
O_G1OH9PT01DJGWB	100	137	TAACCTAGCTTCCGGTGGTG	GCAGGTCATTCACGTTGATCT	85	20	221	21	60.125	60.134	55	47.619	171	18	6	gaa	AAG	best
O_G1OH9PT01DJU3E	100	134	GCTCTTGCTAACGTCCAAGC	GCTTCAGCTTGTAAATGTCCC	10	20	143	21	60.162	58.85	55	47.619	56	10	5	ta	AT	best
O_G1OH9PT01DL7ZU	100	101	AAGTTCATCGCAGAGGATGC	GCACCCTCAACTCAAAGAGG	106	20	206	20	60.37	59.844	50	55	135	15	5	aga	AAG	best
O_G1OH9PT01DLHVM	200	238	AGTTGGAGCGTTCGGTATGT	TCATTATCTTCCATCGGCTTG	32	20	269	21	59.621	60.045	50	42.857	205	18	6	tga	ACT	best
O_G1OH9PT01DMYG7	100	149	TTGCAGAACTTTCAAAGCCA	CAAAGGCTGGGGATGAGTAA	60	20	208	20	59.585	60.066	40	50	99	15	5	atc	AGT	best
O_G1OH9PT01DO031	250	283	TCGAGGCCTTTTGTAACTGG	TGTGCGGTACCTGAGTTCTG	29	20	311	20	60.241	59.897	50	55	76	10	5	ag	AG	best
O_G1OH9PT01DO8KI	100	126	AAGGTGACCGGGTTAAAAGG	CTATTTCTGCGCAACCCTCT	24	20	149	20	60.214	59.476	50	50	118	10	5	ga	AG	best
O_G1OH9PT01DOUX9	100	104	GCACATGAGCATACTCTGCC	CCATCAATGACCAACCTCCT	67	20	170	20	59.43	59.779	55	50	119	14	7	gt	AC	best
O_G1OH9PT01DOXK3	150	183	CCCTCGTCAAAATGGCTAAA	GCCTTTCCAGTGCGATACAT	102	20	284	20	60.067	60.103	45	50	141	15	5	aag	AAG	best
O_G1OH9PT01DQ5CH	100	115	AATTGCAGAGCATTGCTGTAA	CAGGAAATTCAAGCTCACCA	25	21	139	20	58.597	58.847	38.095	45	50	18	9	tc	AG	best
O_G1OH9PT01DQOLU	100	104	GACGAACTTGAAGAATCATTGG	TTTATCAAGTTTCTTCACCGCA	14	22	117	22	58.695	59.758	40.909	36.364	86	10	5	ga	AG	best
O_G1OH9PT01DRALG	100	110	GAGAAGGGGAAAGTGCAGAG	TCACTAACACACTTCTTCTCTTTCTGT	21	20	130	27	59.014	59.161	55	37.037	62	12	6	ag	AG	best
O_G1OH9PT01DRIAG	150	194	AATGTCTCACCGTTCGTTCC	CTGTAGCGAGAATGGTGGGT	44	20	237	20	59.973	60.134	50	55	193	10	5	ca	AC	best
O_G1OH9PT01DSGWZ	100	140	GCAAATGGCTCTTTTGGTGT	AACCCGAGCTACACCTGCT	175	20	314	19	60.118	59.883	45	57.895	247	15	5	tta	AAT	best
O_G1OH9PT01DSK73	100	101	TGGATGATGTTTAAGAATCTGGTT	TGGGAAATACAGAAAGATTACTATCA	15	24	115	26	58.931	57.525	33.333	30.769	67	15	5	tac	ACT	best
O_G1OH9PT01DTDGE	200	234	GCAGATGAGTTCGGATGGTT	CTAAGCCGGAAACACGAGAG	14	20	247	20	60.081	60.008	50	55	139	10	5	ct	AG	best
O_G1OH9PT01DWZI7	100	122	TCTGAGGTTAGTTGTATTATGGTATGG	GCTCCCCTGCTTTAATATGG	19	27	140	20	58.918	58.671	37.037	50	51	10	5	ta	AT	best
O_G1OH9PT01DY0IT	100	100	ACAATAGGAATATGGATAATGGCA	TCTGTCAGTAAAACTGCATTTCG	12	24	111	23	58.716	59.455	33.333	39.13	50	10	5	ta	AT	best
O_G1OH9PT01DYIJG	100	128	CTTTGTGACACGCTGACGAT	GCTGGGACGAGTGAGAAAAA	17	20	144	20	59.905	60.375	50	50	70	15	5	taa	AAT	best
O_G1OH9PT01E3IG0	100	125	GAGCAAATGCCAACACCTCT	ACGCGATGAGGAGCATACTT	51	20	175	20	60.263	59.866	50	50	135	10	5	ga	AG	best
O_G1OH9PT01EA4KG	200	239	TTCCATCAGCTTGGGGATAG	ACAGTACCTCAGTGGTCTGGTT	73	20	311	22	60.029	57.698	50	50	219	63	21	att	AAT	best
O_G1OH9PT01EAYDV	100	142	TGCTATTCCGTGTAAATGAGTCC	ATTGGGAAGCAACTTCTGGA	32	23	173	20	60.377	59.67	43.478	45	77	16	8	tc	AG	best
O_G1OH9PT01EAYDV	100	119	AGTCCAGAAGTTGCTTCCCA	GAAATCCAGGTAATTAGATTCCATT	152	20	270	25	59.844	58.036	50	32	182	16	8	tc	AG	best
O_G1OH9PT01ECIIX	100	125	TGTCCTGTCTAGAAGGTTTATCG	CAATTCTCATTCCCTGTGTCAA	91	23	215	22	57.59	59.971	43.478	40.909	122	51	17	tat	AAT	best
O_G1OH9PT01ECJGJ	100	133	CGGTAGCCAGAGATTTTCCA	TCAGCGACGTCTGCTCTAAA	21	20	153	20	60.206	59.888	50	50	65	15	5	aga	AAG	best
O_G1OH9PT01ECOSV	100	121	TTCGTTTGAAGTGCATACCG	TGGCAAAGAGGGAGAATGAG	60	20	180	20	59.729	60.331	45	50	132	10	5	ac	AC	best
O_G1OH9PT01ED426	100	120	AAATACGGTCAGCACCAAGG	TCGGCACAGACGTCATAGAG	235	20	354	20	59.993	60.008	50	55	302	10	5	tg	AC	best
O_G1OH9PT01EFY2G	150	158	GCAAATGGCATTACCTTTGAA	CTTGTTCCTGCTCATTCAGTTG	32	21	189	22	59.957	59.914	38.095	45.455	121	10	5	ag	AG	best
O_G1OH9PT01EG4QJ	100	115	TCCCTGAAAGACAAAGGGAA	TTGCACACTTCTTCAGAACACA	20	20	134	22	59.641	59.534	45	40.909	78	10	5	ac	AC	best
O_G1OH9PT01EGQS2	150	168	GCAGTCTCCTGGTACAACCAA	TCACGCTACGTACACTTCCAA	45	21	212	21	60.164	59.401	52.381	47.619	157	10	5	at	AT	best
O_G1OH9PT01EH51J	100	113	CCCCTCTTTTAAGGTCAAAGC	TCCGGGCAGCAATATCTATC	213	21	325	20	59.251	60.023	47.619	50	263	10	5	ta	AT	best
O_G1OH9PT01EH7NI	100	135	AACACAGGAGCAGGCAGATT	TCAGGAATGGCAAAAGGTTC	174	20	308	20	59.874	60.051	50	45	266	10	5	ga	AG	best
O_G1OH9PT01EJCSJ	100	112	CACTATCCTAATCCTGTCTCTTCCA	CACTGAATGGGTCTTTTTCTCA	17	25	128	22	60.031	59.215	44	40.909	42	39	13	aat	AAT	best
O_G1OH9PT01EK566	150	169	TTGCCAAATATAATTTTCCACTG	GTCGTCGGAAGACTGGATGT	222	23	390	20	58.141	60.12	30.435	55	262	20	5	tgtc	ACAG	best
O_G1OH9PT01EKXH6	100	145	GAAATTCAAGTCAGTGGCCC	GTGGTGCAGGCACTCTACAA	173	20	317	20	59.532	59.905	50	55	214	18	6	aat	AAT	best
O_G1OH9PT01ELUB8	100	108	CGAAGTGTAGAGAAAGAGGAGGA	AAAGCTGACCTAACTTGGCG	31	23	138	20	59.176	59.517	47.826	50	62	18	9	tg	AC	best
O_G1OH9PT01EQLI6	100	119	GAGAATCACTGCGACAGCAA	TGCCATTTTATCATCTTTGTCA	40	20	158	22	60.144	58.161	50	31.818	87	30	10	tga	ACT	best
O_G1OH9PT01EQWKO	200	226	GCTCATGATGAACGGGATTT	CGTTCGAGATTCGATGAAGA	26	20	251	20	59.9	58.95	45	45	204	15	5	gca	AGC	best
O_G1OH9PT01ERK6F	100	103	GCAAACACAAGGACAGAACA	GTGGACGGCTATTGGTTGTG	0	20	102	20	57.271	61.355	45	55	53	10	5	ac	AC	best
O_G1OH9PT01ET9BV	150	160	GCCTGTTTGGAATAACACAGC	CAGCAGCATTCTCCAGTTCA	12	21	171	20	59.629	60.136	47.619	50	75	24	8	gag	AGG	best
O_G1OH9PT01EUJO5	100	144	GCATTACTGTGTCTGACTGCC	TCTCGCTGACCTCAATCACA	24	21	167	20	58.385	60.557	52.381	50	69	10	5	ac	AC	best
O_G1OH9PT01EUVYO	150	200	ACTTCTTGGCTTCAAGGGCT	TCCAGTCAAAAGAATTCGCA	141	20	340	20	60.382	59.395	50	40	308	12	6	tc	AG	best
O_G1OH9PT01EV18V	100	112	TTCACAACGGAGACCAGACA	GGCTTGTCCCATATGAAAGG	89	20	200	20	60.285	59.387	50	50	109	57	19	att	AAT	best
O_G1OH9PT01EVUAR	150	182	CCACCTCTTGCAGATCCACT	TTTGGGCCATATCCAGTAGG	118	20	299	20	60.261	59.778	55	50	268	10	5	ct	AG	best
O_G1OH9PT01EWNK5	200	237	CCAAAGGCTGCTTCACTCAT	TTTTGTAGGATTGTGGTGATTTT	18	20	254	23	60.397	57.617	50	30.435	206	12	6	ca	AC	best
O_G1OH9PT01EZ24P	150	195	GACATGCAAGTATTTTGTTGATTTT	AGCTAAGCTAAACAAATTCCAAAT	35	25	229	24	58.608	57.056	28	29.167	72	10	5	ta	AT	best
O_GQN8GVN02F3RF2	150	190	CGGGCCACATTTCATTACTT	AGAACAAACCGGCAGTACCA	134	20	323	20	59.823	60.55	45	50	235	18	6	taa	AAT	best
O_GQN8GVN02F8Z5B	200	213	TGACACAGCTTCTCCACCTG	CGTGACAACGAGCATAAGGA	13	20	225	20	60.022	59.864	55	50	47	15	5	tcc	AGG	best
O_GQN8GVN02FCWY2	100	100	AAGGATGTAAACACAAGAGGGG	AGCTTACGTAAATTCGTTCTCCC	84	22	183	23	59.389	60.039	45.455	43.478	138	12	6	tc	AG	best
O_GQN8GVN02FEQ4E	150	157	TGCCAATTCAACAGCACTATG	GTGGTTGACGAAGGAAGGTC	152	21	308	20	59.744	59.555	42.857	55	191	10	5	ct	AG	best
O_GQN8GVN02FEU0M	100	102	CAGCGCAGCTGTTTAAAACTT	CATAAAATAGCAGCATTGCGA	24	21	125	21	59.72	58.988	42.857	38.095	59	28	14	ct	AG	best
O_GQN8GVN02FKWPD	150	172	GTGGATTTGCCACGTAGGTT	GGTGGTACCATGCTCAGTGTT	30	20	201	21	59.859	59.906	50	52.381	130	12	6	ta	AT	best
O_GQN8GVN02FNEL2	150	176	CTGATCTGTCTTGCCGTTCA	CGTTTTACTGCCCTTTTCAA	201	20	376	20	59.984	57.955	50	40	326	10	5	ga	AG	best
O_GQN8GVN02FVBJF	100	100	TGATAGGATACTTCCATGGCCT	GAATAAGGTGTTTAGGGATTACACAA	9	22	108	26	59.82	58.889	45.455	34.615	48	10	5	ca	AC	best
O_GQN8GVN02FVSEL	100	112	GGTGAGACACTCGAGCATGA	CCCAACTAGTGGGACGACCT	199	20	310	20	59.988	61.325	55	60	231	22	11	tc	AG	best
O_GQN8GVN02FWS9L	100	104	TGAATTTAGTTTGGGTGAGGC	AGTCAATGGCCCCTTTGGT	148	21	251	19	59.077	61.668	42.857	52.632	185	15	5	att	AAT	best
O_GQN8GVN02FYJJJ	100	138	TTGCTGAACAGGAGTGTTGC	CCAATTCCTCTTATCCAATCAAA	25	20	162	23	60.032	59.344	50	34.783	89	10	5	ta	AT	best
O_GQN8GVN02G0B7E	100	129	TGGAATACCTGACCCCAGTAA	TCAAATTTCCTTTTCATTCTCG	173	21	301	22	59.298	58.361	47.619	31.818	211	10	5	at	AT	best
O_GQN8GVN02G3XEW	100	116	AGCGGATGAATTTCCAAGAA	CTGAGTGTACTCCGGGGAAG	159	20	274	20	59.645	59.715	40	60	235	10	5	ac	AC	best
O_GQN8GVN02G7BV5	100	110	TCATCTTGTTCCATATTTTTGTGA	ATTGCCAATTTTCGTTGCTG	7	24	116	20	58.543	60.999	29.167	40	64	10	5	at	AT	best
O_GQN8GVN02G7DEC	100	109	TTTTCACCTCATAATATCACAGAAGA	TCAACATTGATGAAATAGCCACA	191	26	299	23	58.348	60.37	30.769	34.783	239	28	14	gt	AC	best
O_GQN8GVN02G9004	100	101	ACATGGTCCCCATGGTCC	GGCTGTGGAGGCAGCATAG	196	18	296	19	61.488	61.93	61.111	63.158	250	15	5	tcc	AGG	best
O_GQN8GVN02GBA8C	150	166	GCCGCAAGTTCTCGTAGATG	TATCCTCGGGATGACTCGAC	124	20	289	20	60.934	60.034	55	55	156	21	7	agt	AGT	best
O_GQN8GVN02GDWC7	150	199	ATCATTTGCCTGTTTGAGCA	AGGGAGTGGCTCCCAATAAT	0	20	198	20	59.276	59.789	40	50	133	14	7	ca	AC	best
O_GQN8GVN02GK8EO	150	157	CCCCTCTTTGGATACGTTGA	AAATGAAGCTTTGAATGGCG	215	20	371	20	59.926	60.209	50	40	326	10	5	tg	AC	best
O_GQN8GVN02GT8QL	100	104	AGCCTGACATACCAGCCAAT	GGCCCACTTATCGACTGAGA	36	20	139	20	59.579	60.218	50	55	62	18	6	tga	ACT	best
O_GQN8GVN02GWWNF	100	100	ATTCTGAAGCAGGAACGAAGA	TATGTATGTAGTACTTCCCCACATCAA	130	21	229	27	59.066	59.974	42.857	37.037	190	10	5	ca	AC	best
O_GQN8GVN02GXXJT	100	140	TGTATTATGGGGTGGGGAGA	GCACTTTGCTGCCACTACAA	84	20	223	20	60.006	60.058	50	50	168	10	5	ca	AC	best
O_GQN8GVN02H0OO4	150	156	TGTATCACCAAGTTTGCCCA	TTGGTTCCCATTTGTATTAGGG	19	20	174	22	59.964	59.944	45	40.909	59	81	27	att	AAT	best
O_GQN8GVN02H3L2Q	100	126	TGTTTGAGAGGAAATTAGGAAAA	TGCCATATGCACTTCTAACAGA	167	23	292	22	57.161	58.465	30.435	40.909	241	14	7	tc	AG	best
O_GQN8GVN02H4JXJ	150	174	TCTGATTTTGTTTTAATGTTTCTCA	TTGTCCTCGACAAACGAAGT	196	25	369	20	57.195	58.342	24	45	272	18	9	ta	AT	best
O_GQN8GVN02H4R8J	100	148	GAACTTCAAGTCAATGGCCG	CTTCCATTCTTGAGCCATCC	177	20	324	20	60.636	59.629	50	50	238	21	7	aat	AAT	best
O_GQN8GVN02HG5E9	100	110	TCGACTCGCTTTTATTGCCT	CGCTCTCGTTATAACTGATTTTAGC	265	20	374	25	59.982	59.87	45	40	297	10	5	ga	AG	best
O_GQN8GVN02HK0NM	150	153	AAGTTTAACAAACAGCAAAAGCA	TAAAAGTTGGTGAGTGGGGC	278	23	430	20	58.247	59.971	30.435	50	304	10	5	ct	AG	best
O_GQN8GVN02HLDT2	150	158	GGGAACCGAAACATGACAAC	GAGCAATTTCATCGTCGGAT	292	20	449	20	60.218	60.043	50	45	372	10	5	gt	AC	best
O_GQN8GVN02HM0GM	150	160	CTTTGTACACTTGTTGGCGG	TCCACAAGCTCTTCACTCCC	268	20	427	20	59.241	60.386	50	55	302	10	5	ac	AC	best
O_GQN8GVN02HSMH7	150	198	GTGCATGCTTTCTGCTGGTA	AAGAAAGCCCAGTTTGAGCA	32	20	229	20	60.019	59.993	50	45	101	15	5	ctc	AGG	best
O_GQN8GVN02HSTVW	100	116	TCACTGCCCAGTTGCATTAC	AGTCTGCTCCATGGCTTCAT	128	20	243	20	59.722	59.834	50	50	166	21	7	tga	ACT	best
O_GQN8GVN02HXI7B	100	150	CACAGGGCAAATGATAATTCA	TTGATATGCAAACCTCATCCA	34	21	183	21	58.494	58.98	38.095	38.095	79	10	5	ta	AT	best
O_GQN8GVN02HXS3X	100	100	TTTTGCAAATCGATATGTTGG	TGGAGCACCATCATAAGTACAG	147	21	246	22	58.548	57.785	33.333	45.455	196	14	7	tc	AG	best
O_GQN8GVN02I0YOE	100	105	TCGAATTGCCAAAACAAGAA	TTCGAGTCTTACTGTGCTCTTTT	123	20	227	23	59.277	57.53	35	39.13	153	14	7	ct	AG	best
O_GQN8GVN02I3N15	150	151	ATTGGCGTTTATGAAGACCG	GTGAGTAGTTGAATGGGCGG	27	20	177	20	59.96	60.517	45	55	50	10	5	ag	AG	best
O_GQN8GVN02I4B7C	150	171	GCTCAGGTGTGGAGGTGATT	TTCCCATGTCACCAACTGAA	47	20	217	20	60.12	59.935	55	45	115	14	7	ct	AG	best
O_GQN8GVN02I4B7C	100	106	TTCAGTTGGTGACATGGGAA	AATGGCAGCTTGGTTAGGTG	198	20	303	20	59.935	60.132	45	50	256	10	5	ga	AG	best
O_GQN8GVN02I4J6D	100	105	CATCACAAGCACAAACACCC	TTCTCGGATCTCAGGGAGAA	214	20	318	20	60.008	59.879	50	50	254	20	10	ac	AC	best
O_GQN8GVN02I4KNI	100	115	TGTAAACGACGATGGCTGAA	AAGGGACTGGAGTGGAGGAT	210	20	324	20	60.257	59.929	45	55	276	10	5	ct	AG	best
O_GQN8GVN02IC5G5	100	148	TCTGCCTGTCTGTCCAATACA	GCTCACTTATCTCTAGGAGCAGG	56	21	203	23	59.303	58.84	47.619	52.174	118	18	9	tc	AG	best
O_GQN8GVN02IGCWF	100	121	TTTAAGGCTATAACGAGCCTGC	CACAAAGCTTGCCACGAAT	151	22	271	19	59.91	59.856	45.455	47.368	233	10	5	tc	AG	best
O_GQN8GVN02IJ8KC	100	116	TGACGTCATCGAGAGCCTAC	ATCAAATCTGGTGCCCTTTG	94	20	209	20	58.987	59.933	55	45	122	20	5	ttga	AACT	best
O_GQN8GVN02IKJD7	100	140	ACTTGTCCTTCGCCACATTC	TTTCAGTTAGATTGGAAGCGG	247	20	386	21	60.119	59.348	50	42.857	286	10	5	ca	AC	best
O_GQN8GVN02ILNZ3	100	131	GGGCATCATCCGTTCTCTTA	ACGCCTTTAAGCTCCTCCAT	157	20	287	20	60.036	60.228	50	50	184	15	5	cca	ACC	best
O_GQN8GVN02IN03N	100	139	GCGTTTCAGAATAAATTACGTTG	GAATCTGTATGGTAAGCTTGGACTT	6	23	144	25	57.978	59.175	34.783	40	98	18	6	tat	AAT	best
O_GQN8GVN02INTBK	250	291	TGTAGAAGGGTGAGAGGCGT	TGTCCGACACAGAGGAAGTG	10	20	300	20	59.867	59.864	55	55	230	15	5	gct	ACG	best
O_GQN8GVN02ION4E	100	100	ACCCCTGACCAACTCGGTA	TACAGTAGTTACTATTCCCTCCACGG	23	19	122	26	60.37	60.95	57.895	46.154	56	18	9	ag	AG	best
O_GQN8GVN02IP8WQ	100	100	TATTTTGGCCAAGTCATGGG	GAGATCGAGGAAATGCGAGA	48	20	147	20	60.692	60.448	45	50	76	15	5	cta	ACT	best
O_GQN8GVN02ITOXK	150	153	GACCTTCACCACGAGGAATG	TAGTTTGAATTTCCCAGCGG	123	20	275	20	60.51	60.067	55	45	203	18	6	taa	AAT	best
O_GQN8GVN02IWAEK	100	112	TGGCATGACAGTTCTTTTCTG	GGCAGTCTTAGGGTGCAAGT	29	21	140	20	58.912	59.357	42.857	55	77	21	7	att	AAT	best
O_GQN8GVN02IXN1D	100	144	GAAGAGTGAGAGCTAAAAGAGTCAA	CTTCCGAGCGGTCTTGTAAC	71	25	214	20	57.774	59.875	40	55	99	20	10	ag	AG	best
O_GQN8GVN02IYFQX	150	189	ATCCCTGGTTTCTCCCAGTC	CTAACCATGGAAGGGTTGCT	16	20	204	20	60.314	59.052	55	50	169	10	5	ga	AG	best
O_GQN8GVN02IZQM5	100	115	TCTCAAAAGATGTGGGCAGA	CCTCTAATTCACCTCGTATTTCA	212	20	326	23	59.369	57.481	45	39.13	246	10	5	at	AT	best
O_GQN8GVN02JBIVL	100	106	TGGTTAATAGATCATGTCACCATAGG	CACAGCACTTGTTTCCTGTCA	4	26	109	21	60.362	59.93	38.462	47.619	63	10	5	ta	AT	best
O_GQN8GVN02JEG10	150	157	GGTGTAACTGGTACTTTTCCCC	GGTTTTCAGAGGCTCGTTGT	200	22	356	20	58.804	59.333	50	50	227	18	9	ga	AG	best
O_GQN8GVN02JHHPQ	100	142	ACAGATTCAACCTGCCAAGG	TTGACCTATCAGTGAATCGGG	187	20	328	21	60.111	59.94	50	47.619	266	16	8	tc	AG	best
O_GQN8GVN02JIHDN	300	302	CTCCTGTGGCCAATGAGAAT	TCTTTAACAAAAGCACAGACTTTCA	8	20	309	25	60.073	59.538	50	32	272	10	5	tc	AG	best
O_GQN8GVN02JIV6P	100	102	CCGAGACGTCAAGGAATAAA	GCAGCAATGGCTTCAATTTT	31	20	132	20	57.823	60.217	45	40	64	39	13	aat	AAT	best
O_GQN8GVN02JJBRR	200	219	ACTGCGTTCTCTGCCAAATC	TTGCTGTTTCAACTGAGAAATGA	121	20	339	23	60.406	59.912	50	34.783	301	12	6	ta	AT	best
O_GQN8GVN02JKM1S	100	105	GTTGTGGTTGCTGTTGTTGC	AGCAAGCCCAAAATCAACAT	158	20	262	20	60.207	59.574	50	40	185	24	8	tgc	ACG	best
O_GQN8GVN02JM6ZZ	100	109	AGGTGTAAACGCAACCATCC	CAGAAAGTGTTTGATATTTTCAGGA	68	20	176	25	59.859	58.789	50	32	140	10	5	ag	AG	best
O_GQN8GVN02JNGMA	150	167	ACACCGCCTGACTCATTTCT	TTCCAGTTAGCGACTTTGGG	119	20	285	20	59.727	60.241	50	50	234	16	8	gt	AC	best
O_GQN8GVN02JOT9N	100	108	CTGTTGATGCCTGTCGAGAA	CTCCTCAAGCGTTAGCATCC	255	20	362	20	59.984	59.978	50	55	304	10	5	gt	AC	best
O_GQN8GVN02JQR46	150	188	TCCAAACACAACCTCAACCA	AATCGTTTTCACCCAACCAG	22	20	209	20	59.976	59.83	45	45	79	10	5	ac	AC	best
O_GQN8GVN02JSDYM	100	116	TATTTGCAGTTTTCGGTCGC	ACGTAGAGGCCATTCCTCCT	268	20	383	20	61.131	60.096	45	55	320	12	6	ct	AG	best
O_GQN8GVN02JX2KC	100	125	TCCCTATTAGGCTTACTACAATAATGG	GGTGTTCAGTCAGGGAAACAA	1	27	125	21	59.367	59.997	37.037	47.619	40	18	6	aat	AAT	best
T_G1OH9PT01A3F1K	100	129	AGCGAGATTCGTTAGAAGTGC	GCAACATTCCTTAAGATTATGGGT	25	21	153	24	58.758	59.668	47.619	37.5	53	57	19	taa	AAT	best
T_G1OH9PT01A4U5G	100	139	ACTCGGTGACGTTAGATGGG	CAGAACTGTCGTAGCGGTGA	290	20	428	20	59.989	60.049	55	55	390	10	5	ga	AG	best
T_G1OH9PT01A58WR	150	161	ACATAGCCAAATGTCAGGGG	GCCACTCAAGCACCCTTAAA	205	20	365	20	59.813	60.249	50	50	239	10	5	ct	AG	best
T_G1OH9PT01A645H	100	127	CAATTTTGCCAACTCTATCTCG	CGTAAGAAAATTATTGCACATTCC	68	22	194	24	58.899	59.021	40.909	33.333	161	10	5	tc	AG	best
T_G1OH9PT01A6PQ9	150	195	ATTAAACAGTCCTGGTGCCG	TGAAGCATATGTGTTGGATGC	54	20	248	21	59.993	59.563	50	42.857	180	16	8	at	AT	best
T_G1OH9PT01A7PER	100	107	GGCTAATATCCACCAAGCCA	TACTAGTACCGACGCTGCCA	169	20	275	20	59.923	59.512	50	55	195	24	8	gca	AGC	best
T_G1OH9PT01A871Z	150	176	TTTACAGCTGCCACACGTTC	GTTCATGCTTAACGGACGGT	198	20	373	20	59.911	60	50	50	321	10	5	ct	AG	best
T_G1OH9PT01AD3E2	150	169	CCATTGTGATCACGTAGCAAG	ATATGCGCAGCACAATTGAC	10	21	178	20	59.209	59.724	47.619	45	42	21	7	atg	ACT	best
T_G1OH9PT01ADAM7	100	107	AGTGCCTTGGTGGAGTCTGT	CAGGACATTTTGGTTGCCTT	79	20	185	20	59.756	59.971	55	45	119	18	6	act	ACT	best
T_G1OH9PT01ADC92	200	220	TCTCAATTTGGAGACCTGGG	GAACACGCCAATTTGGATTT	12	20	231	20	60.042	59.807	50	40	58	10	5	ta	AT	best
T_G1OH9PT01AFL4P	200	239	TGAAAAGAGGAGGAATGAGGA	TACCTATGCCCAAGGTCGTC	124	21	362	20	58.847	59.955	42.857	55	155	10	5	ag	AG	best
T_G1OH9PT01AP770	100	104	GTCCTTCAAAGAAGGCATCG	CACCATGAGCTCCTATAACCTG	10	20	113	22	59.813	58.743	50	50	69	15	5	gaa	AAG	best
T_G1OH9PT01AQ19K	100	133	ACTCCAGCGCTCACGAAC	GACACGTAGTGGTTTGCCCT	10	18	142	20	60.146	60.035	61.111	55	46	21	7	tcg	AGC	best
T_G1OH9PT01ASF5L	100	104	CACGCCCTAAACGACAGAAG	AATGTCAGTGACCCCTGTGG	8	20	111	20	60.817	60.84	55	55	42	18	6	tat	AAT	best
T_G1OH9PT01AU7OK	200	240	TTCCCAAAGTGCTTCAGCTA	CTGACAGTGTGAGGGAGCAA	30	20	269	20	58.649	60.022	45	55	203	10	5	at	AT	best
T_G1OH9PT01AUWAY	250	252	TCTACAATGCCCACAACGAA	AGCCTGGGTTGCAGATACAC	35	20	286	20	60.111	60.142	45	55	149	10	5	ct	AG	best
T_G1OH9PT01AW9IE	150	158	TGACATGACGGCATAGCATC	ACACATCTGTCCACAAAGCA	58	20	215	20	60.663	57.64	50	45	137	12	6	ag	AG	best
T_G1OH9PT01AXKPJ	150	154	TCACCACACAGTGAACAGCA	AGAGCGACAGAAGGAAGTCG	95	20	248	20	59.905	59.745	50	55	214	10	5	ac	AC	best
T_G1OH9PT01B062Z	150	196	GATTAACCGAGGCTTCACCA	TCACTCCTGTGACGGTATGC	113	20	308	20	60.074	59.707	50	55	233	45	15	taa	AAT	best
T_G1OH9PT01B0AXL	100	100	CCTGTCTTTTATGCAGATGGTT	GCCTGTTCGAAATGTATGGTT	54	22	153	21	58.264	58.965	40.909	42.857	87	10	5	at	AT	best
T_G1OH9PT01B0EWQ	100	102	GGTGAACGAAGACAGAAGGG	GATAAACAGCGGGGCAAAAT	135	20	236	20	59.697	61.166	55	45	168	20	5	atga	AATG	best
T_G1OH9PT01B0TUC	100	121	GAGCAAATAGGCCAAATGGA	CGGCAATCACCATTCAAAGT	67	20	187	20	60.038	60.894	45	45	126	36	12	cat	AGT	best
T_G1OH9PT01B10DR	100	106	ACTCCACTGTGGTTGCATCG	ATTCTTCCAAAATGGGAGGC	25	20	130	20	62.168	60.265	55	45	65	18	6	gtg	ACC	best
T_G1OH9PT01B2TED	200	216	TTCTGCATCACTGTCTTGGC	CGAGGACGACCTAGAAAAGC	139	20	354	20	59.992	59.077	50	55	291	15	5	tca	AGT	best
T_G1OH9PT01B3RFB	150	192	CATTCTCAGGCTCTACAGCAGTT	AACCAGGGTCTTTGGAGGAT	2	23	193	20	60.089	59.795	47.826	50	41	15	5	gca	AGC	best
T_G1OH9PT01B3TRI	100	145	CCCCTGGCACAGATTCTTAC	CGCAAAGCACTGAAACAAGA	46	20	190	20	59.55	60.172	55	45	70	15	5	tct	AAG	best
T_G1OH9PT01B469C	100	100	AAAGCCAGAATTTCGTCCAG	AGTCTCGTAATATCACGGAAAATCA	224	20	323	25	59.312	60.257	45	36	250	10	5	tc	AG	best
T_G1OH9PT01B4STU	150	164	CAACGCTCATGCGTTTACAA	CGCAATTCTGTATGAAACGTG	108	20	271	21	60.838	59.24	45	42.857	193	10	5	ta	AT	best
T_G1OH9PT01B6TKC	200	248	GGGAGGACAAACAAGATCCA	GGTTACGAGAACCACGATCC	51	20	298	20	59.903	59.41	50	55	82	51	17	att	AAT	best
T_G1OH9PT01B874Q	150	166	GTCAATCCAGGTCGTTCGTT	TAATTCACACCCGAACACGA	1	20	166	20	59.973	59.964	50	45	119	10	5	ga	AG	best
T_G1OH9PT01B8IKS	200	212	ATGGAGCAATTTTGGACCTG	TGTAAAAGCAGCCTAATGCAA	14	20	225	21	59.933	58.645	45	38.095	97	10	5	ag	AG	best
T_G1OH9PT01BBJNJ	100	113	AAGCACTTGTACTGCGTGCTAA	TGCAATGCCCTTCTTAGGTT	78	22	190	20	60.137	59.708	45.455	45	104	10	5	at	AT	best
T_G1OH9PT01BC33A	100	103	CGATCTTCCCATTCTCGTTC	CAAGAATTGCCCAAGAGCAG	54	20	156	20	59.629	60.904	50	50	103	14	7	tc	AG	best
T_G1OH9PT01BDWE3	250	272	ACCTGCACAAGCTCCTTCAC	GCATTGAAGAGGCTGACACA	36	20	307	20	60.453	59.992	55	50	90	16	8	ca	AC	best
T_G1OH9PT01BF9AX	100	116	CAAAGGGGAACGAGAATTGA	GGCACCAATGCTGAAGAGTT	152	20	267	20	60.044	60.263	45	50	179	10	5	ac	AC	best
T_G1OH9PT01BFIAH	100	100	AAATAAAACGCCGTCCTGG	TCAAGGTCTAAAGCCCAAGC	0	19	99	20	59.946	59.452	47.368	50	56	10	5	ca	AC	best
T_G1OH9PT01BFIAH	100	122	CAAACAAACATAGGCCTAGACG	CTGCTGTAGGCTCGTGTCC	224	22	345	19	58.832	59.587	45.455	63.158	307	10	5	ac	AC	best
T_G1OH9PT01BGEDB	100	132	GCCGTTGGTGCTCTTTTTAG	GACACTGAGATGAAAGACCAGAAA	59	20	190	24	59.883	59.795	50	41.667	128	24	8	ctt	AAG	best
T_G1OH9PT01BH0OV	100	138	TTCCTAGTCATGTCCCTGGC	CAAGCAGCTGGAAAAGGAAC	61	20	198	20	60.073	59.993	55	50	108	10	5	tc	AG	best
T_G1OH9PT01BI71G	100	142	TAATCGTGAACACGCTGGAG	CGTGAGAAGCCCAACAGAG	59	20	200	19	59.864	59.555	50	57.895	89	24	8	gaa	AAG	best
T_G1OH9PT01BJ17G	100	120	AAAATTTCTACACGCCACGG	GGCCGCTCTGATAACGAAT	60	20	179	19	59.996	60.192	45	52.632	135	14	7	ga	AG	best
T_G1OH9PT01BK2VH	150	183	GCAGGAAAATGAAAATACAGCA	CAGCACAGTACATACAAGTGGC	150	22	332	22	59.257	58.39	36.364	50	247	10	5	at	AT	best
T_G1OH9PT01BKJMG	150	169	GACGCAGGAGGGGGAGTA	GGGCATGACCAGGTAACGTA	22	18	190	20	61.188	60.776	66.667	55	40	27	9	agg	AGG	best
T_G1OH9PT01BLA0S	150	190	CTGGATCAGAAGCCAGGAAG	GGAGAATTTAGCCCCAGGAG	28	20	217	20	59.943	60.032	55	55	80	14	7	tc	AG	best
T_G1OH9PT01BPYL4	100	100	GTACACAGACAGCACTGGTCG	AGCTACCTGACCTGGATGTAAAA	121	21	220	23	59.399	59.209	57.143	43.478	159	10	5	ac	AC	best
T_G1OH9PT01BQ1GA	150	170	AGGACTCCAGAGCGCAATTA	ATGTGAACCCGAAGCAGAAC	13	20	182	20	59.978	60.119	50	50	84	10	5	ca	AC	best
T_G1OH9PT01BRGHO	150	168	GTTGACGAAGTTCCTCTGCC	TACATCTTTCAACGCGCTCT	8	20	175	20	59.851	58.677	55	45	142	14	7	ct	AG	best
T_G1OH9PT01BSJ6D	100	105	ATTCACACCACCATTGCAGA	CATGCGAGCTTGATTGCTTA	72	20	176	20	59.967	60.118	45	45	123	16	8	ac	AC	best
T_G1OH9PT01BUIJJ	100	116	ATTTCGATGCTTATACCTTATACCTT	TTGCACACTGATACTTTTCCTCA	169	26	284	23	57.227	59.799	30.769	39.13	248	10	5	tg	AC	best
T_G1OH9PT01BUMMO	200	228	AATGAATGGAAGTGAACGGG	CAGGGAGTCGTCAGAAGAGG	38	20	265	20	59.79	59.978	45	60	168	15	5	tct	AAG	best
T_G1OH9PT01BXHF1	200	242	CAAAGCCGTTCACAGACATT	AAGGAAGCGGAGACTGTTGA	22	20	263	20	58.775	59.989	45	50	101	15	5	taa	AAT	best
T_G1OH9PT01BXJVK	100	137	TGCGATCATCTGTCAACCAT	GTGCAGGAGAGGAGACAAGG	179	20	315	20	60.08	59.986	45	60	249	14	7	gt	AC	best
T_G1OH9PT01BXMFS	150	157	CGAGTCGATAGCTGAAACCC	TTAGGGAGCATAAAGTGGCAA	136	20	292	21	59.836	59.728	55	42.857	212	10	5	ca	AC	best
T_G1OH9PT01BZ0I8	100	140	GGAGGGAGAAAGAGGGAGAG	ACCCATACGATGGTAACCCA	7	20	146	20	59.367	59.933	60	50	32	12	6	ag	AG	best
T_G1OH9PT01BZ1YF	100	143	ATTTGGCAACGTAGTCCCAC	CGTGTCAGATAATGCGAAGG	213	20	355	20	59.859	59.297	50	50	274	15	5	tta	AAT	best
T_G1OH9PT01C65K7	100	128	GATTGAGCTGCTGGAAGAGG	TTTGGTCATTTGGGTCCATT	16	20	143	20	60.096	60.029	55	40	62	39	13	ttc	AAG	best
T_G1OH9PT01C9709	250	265	AATCAAGCTGGGAATCGAAA	GGTTAAGGACCACCTTGCCT	43	20	307	20	59.645	60.361	40	55	173	16	8	gt	AC	best
T_G1OH9PT01CAQ1V	100	115	GCATTCCACAACACCTTATATTCA	TGCTTTGTTACGTAGTCAAAAGTATG	58	24	172	26	60.135	58.959	37.5	34.615	106	12	6	ag	AG	best
T_G1OH9PT01CB3KN	100	106	CCCTACGACCTGACACCACT	AAGTCGTACTGCGGGGATAC	133	20	238	20	60.026	59.08	60	55	197	10	5	ag	AG	best
T_G1OH9PT01CCAOV	100	119	GAAGCCTGGCCTCACAAGTA	CAGCTGCTCAGTGCCTATGT	186	20	304	20	60.397	59.217	55	55	206	27	9	agc	AGC	best
T_G1OH9PT01CCRLZ	100	110	TCTCTTTTCCTTGCTGGACC	TGGGGAAAATAACAAGCTTCC	139	20	248	21	59.405	60.299	50	42.857	185	21	7	tca	AGT	best
T_G1OH9PT01CF36C	150	153	GCAAGAAAACCTTTTGTGCTG	TGCTTTAGAATAAATGTGGATGG	70	21	222	23	59.912	58.212	42.857	34.783	137	12	6	ag	AG	best
T_G1OH9PT01CJJCY	250	289	GCGAGGGAAAACTTGAATGA	GAAGGCTATCCGATCAGTGG	58	20	346	20	60.192	59.653	45	55	221	22	11	gc	CG	best
T_G1OH9PT01CJM86	100	103	GCATGCATGTGTCCAAGTCT	GATGACGATGATGCAAGTGG	12	20	114	20	59.714	60.08	50	50	64	18	6	cac	ACC	best
T_G1OH9PT01CL3XA	150	159	TGTCTCTATGGGTGGGTCCT	ATACCGGAAACACAATCCCA	9	20	167	20	59.38	60.051	55	45	48	10	5	ct	AG	best
T_G1OH9PT01CM6NW	100	122	CGCCTAGTGGAGTTGGTTGT	TGCATGGGAAAATTATAGTAGTTG	12	20	133	24	60.171	57.416	55	33.333	82	12	6	tc	AG	best
T_G1OH9PT01CNVD9	100	100	GCTGGGTCCGAAACTGTG	CCTCCTTACTCAAGCTGTTCG	130	18	229	21	60.246	59.132	61.111	52.381	172	10	5	ga	AG	best
T_G1OH9PT01CQCNH	100	119	TTCCTTATTCATACACTTCTCACCT	AGCTAGACTTGGCCACCAGA	30	25	148	20	57.537	60.012	36	55	55	10	5	ta	AT	best
T_G1OH9PT01CRQNI	150	152	GCTTTCACTCCTTTCACGCT	CCTCGCAGGCAAAGTAGAAA	80	20	231	20	59.621	60.514	50	50	176	15	5	att	AAT	best
T_G1OH9PT01CVBBT	100	105	ATCGTGCAGTCCTCAAGAGC	TCTCCTCAAAGGCTCTGTCC	171	20	275	20	60.564	59.53	55	55	232	10	5	ag	AG	best
T_G1OH9PT01CZISL	100	103	AGACTGATGCTCAGAACCTGC	CACACAGCACAGCGTAAAGAA	3	21	105	21	59.619	60.103	52.381	47.619	39	10	5	tc	AG	best
T_G1OH9PT01D1XNR	100	102	TTTCTTACTGCAAGGCTCTGTC	TGGTTCAGTTGTTATGTGTTAGAGTT	25	22	126	26	58.792	58.327	45.455	34.615	76	16	8	ct	AG	best
T_G1OH9PT01D2ARS	100	128	CCACCACCTCTTCATCCAGT	TCCTGTGACGTTTGCAGTGT	197	20	324	20	59.962	60.357	55	50	245	15	5	acg	ACG	best
T_G1OH9PT01D77PW	100	103	AAAGCGGCTTGGTTTTAATG	CCAGTCTTCTGGATGTCTTGAG	237	20	339	22	59.253	58.94	40	50	283	12	6	ta	AT	best
T_G1OH9PT01DBLNU	100	100	CATACATATTCAAGTACCAGGTCCC	GCCTTCATCGTCGGGTATATT	19	25	118	21	59.919	60.184	44	47.619	64	16	8	ac	AC	best
T_G1OH9PT01DDBVZ	100	102	AAGAAAGAGGCTTCGATGGG	GCCCCTTTGGTAGGATTGTT	94	20	195	20	60.703	60.187	50	50	119	33	11	att	AAT	best
T_G1OH9PT01DGFDM	100	105	CTTGCAAAATGATCAGCGTC	CACGTTAGTGTCAATTTAAACATGC	259	20	363	25	59.425	59.887	45	36	292	27	9	tta	AAT	best
T_G1OH9PT01DGGZA	300	308	GACGTTTGCACTTCCATTAACA	GTCAGCATGCACTCGAAAAC	0	22	307	20	60.039	59.45	40.909	50	48	12	6	ga	AG	best
T_G1OH9PT01DH703	200	230	ATGGAAGGATGTGGCTTGAG	TTGCTGGTCACGTAACTGTAACT	57	20	286	23	60.073	58.896	50	43.478	210	10	5	tg	AC	best
T_G1OH9PT01DHGS2	100	134	TCTTTTTCTTCCTTTGCTCTTCA	ATTGCATCAAGGACTCCAGC	161	23	294	20	59.654	60.226	34.783	50	186	57	19	tta	AAT	best
T_G1OH9PT01DK3HR	150	165	TGCTGAAGTAAAATTAGCCAAAGA	CAACCACTGGGACCTCAAGT	70	24	234	20	59.492	60.002	33.333	55	114	15	5	agt	AGT	best
T_G1OH9PT01DNWE1	150	152	GTTGGCACCAATCCAACTCT	CCGTTTATGCAGTTCCTCG	62	20	213	19	59.973	59.282	50	52.632	158	15	5	tga	ACT	best
T_G1OH9PT01DOANU	100	100	TGGACAAGATCATCACTCAAGG	TGTAGTAACTGTGGACAAGATCATCA	34	22	133	26	60.111	59.989	45.455	38.462	76	10	5	ta	AT	best
T_G1OH9PT01DR12L	100	143	CATACGTCCCACATCTGCAA	CTGGCGAATGAACGTACAGA	139	20	281	20	60.539	59.864	50	50	166	10	5	cg	CG	best
T_G1OH9PT01DTJO3	100	105	GGGTCAGAATTGAACTAATGTTG	GAGTGAAATATACTACTGATGCACACA	83	23	187	27	57.675	58.775	39.13	37.037	147	12	6	tc	AG	best
T_G1OH9PT01DTP26	200	236	GTTAGTGTTGGCGGTGACCT	CGGACACGGCAGATCTAAAG	120	20	355	20	60.035	60.786	55	55	154	16	8	ga	AG	best
T_G1OH9PT01DVKYH	100	106	CGTCATGATTTAGTTTTACCTCG	CCTATAACCCATCGGTCGTG	209	23	314	20	57.912	60.206	39.13	55	232	10	5	ga	AG	best
T_G1OH9PT01DW6DC	100	122	TGTAAATGGTTTGGCGACTG	GCAAAAGCTACCCCTCAGAA	94	20	215	20	59.585	59.452	45	50	120	15	5	gct	ACG	best
T_G1OH9PT01DXAK2	100	143	AGGGAGTGAGGTAGGCCAAG	CAGTGTTGACCTGATGCGAT	98	20	240	20	60.64	59.707	60	50	150	27	9	aat	AAT	best
T_G1OH9PT01DXLUO	100	130	GCAGAGACTAGGCCTGACAA	GACTCAGATCCTTGGGGACA	43	20	172	20	58.187	60.048	55	55	67	40	10	gtat	ACAT	best
T_G1OH9PT01DYZXF	100	134	TCAACATTTGTGCATGTTACG	ATCGATGCATGTCAAGCAAA	0	21	133	20	58.117	60.228	38.095	40	64	10	5	gt	AC	best
T_G1OH9PT01E08J3	100	117	AGTGCACTGAAACCCAAAACTA	TGTGTCTGAGTTATCTGAACAGTG	236	22	352	24	58.814	57.083	40.909	41.667	310	10	5	ac	AC	best
T_G1OH9PT01EB9XO	250	290	GGAAGACTCGGACATCGAGA	CGTTGGACACAACATTCGAC	6	20	295	20	60.349	60.008	55	50	62	15	5	gaa	AAG	best
T_G1OH9PT01ED8D1	100	144	GATCGCTTGGTCAAGTGTGA	CTCGGGTCAACAAGTGATCT	142	20	285	20	59.837	57.71	50	50	224	20	10	ca	AC	best
T_G1OH9PT01EN3E9	150	163	ACAAACAGGTGTCGGAGGAC	CGATCGAAGGAAATTTCGAG	2	20	164	20	60.009	59.778	55	45	104	18	6	aag	AAG	best
T_G1OH9PT01EO983	100	100	CCAGGCTCCCGTTTATGAT	TCGAGGAAATGAGATGAACAGA	7	19	106	22	59.902	59.813	52.632	40.909	51	10	5	at	AT	best
T_G1OH9PT01ETIPU	150	167	GGGCGTCGAAGAAATAAAACT	CGTCGATGATCGTTTATGATTTT	14	21	180	23	59.622	60.214	42.857	34.783	94	10	5	at	AT	best
T_G1OH9PT01EULL8	300	305	TTTCCTTGCTGCCTATTTTCTC	TTACCAAAGGCTGGAGATGG	15	22	319	20	59.864	60.066	40.909	50	50	10	5	tc	AG	best
T_G1OH9PT01EVNV4	100	120	CATGAAGACTGACCAAGGTACAA	TGGCTCCTGGTTTCTTCTGT	139	23	258	20	59.156	59.844	43.478	50	184	18	9	ag	AG	best
